# Supplementary material for: V1.42In1.83Mo15Se19
Source: Acta Crystallogr Sect E Struct Rep Online. 2010 Sep 18;66(Pt 10):i73. doi: 10.1107/S1600536810036834 (PMC2983212; doi:10.1107/S1600536810036834)
Supplement: Supplementary file 1 [file e-66-00i73-sup1.cif]

##############################################################################
###                                                                        ###
###        Electronic paper (Acta Crystallographica Section E)             ###
###                                                                        ###
##############################################################################
#                                                                            #
# This CIF contains the data in a paper accepted for publication in Acta     #
# Crystallographica Section E. It conforms to the requirements of Notes      #
# for Authors for Section E, and has been peer reviewed under the auspices   #
# of the IUCr Commission on Journals.                                        #
#                                                                            #
# Full details of the Crystallographic Information File format               #
# are given in the paper "The Crystallographic Information File (CIF):       #
# a New Standard Archive File for Crystallography" by S. R. Hall, F. H.      #
# Allen and I. D. Brown [Acta Cryst. (1991), A47, 655-685].                  #
#                                                                            #
# The current version of the core CIF dictionary is obtainable from          #
# ftp://ftp.iucr.org/pub/cif_core.dic. The current version number is 2.4.    #
#                                                                            #
# Software is freely available for graphical display of the structure(s) in  #
# this CIF.  For information consult the CIF home page http://www.iucr.org/  #
# cif/home.html                                                              #
#                                                                            #
# This file may be used for bona fide research purposes within the           #
# scientific community so long as proper attribution is given to the journal # 
# article from which it was obtained.                                        #
#                                                                            #
##############################################################################
                                             
data_I
_audit_creation_method     SHELXL-97
_chemical_name_systematic
;
vanadium indium pentadecamolybdenum nonadecaselenide
;
_chemical_name_common     ?
_chemical_formula_moiety     'In1.83 Mo15 Se19 V1.42'
_chemical_formula_sum     'In1.83 Mo15 Se19 V1.42'
_chemical_formula_iupac     'V1.42 In1.83 Mo15 Se19'
_chemical_formula_weight     3221.80
_chemical_melting_point     ?
_symmetry_cell_setting     hexagonal
_symmetry_space_group_name_H-M     'P 63/m'
_symmetry_space_group_name_Hall     '-P 6c'
loop_
    _symmetry_equiv_pos_as_xyz
    'x, y, z'
    '-x, -y, z+1/2'
    '-y, x-y, z'
    '-x+y, -x, z'
    'x-y, x, z+1/2'
    'y, -x+y, z+1/2'
    '-x, -y, -z'
    'x, y, -z-1/2'
    'y, -x+y, -z'
    'x-y, x, -z'
    '-x+y, -x, -z-1/2'
    '-y, x-y, -z-1/2'
_cell_length_a     9.73610(10)
_cell_length_b     9.73610(10)
_cell_length_c     19.3090(4)
_cell_angle_alpha     90.00
_cell_angle_beta     90.00
_cell_angle_gamma     120.00
_cell_volume     1585.11(4)
_cell_formula_units_Z     2
_cell_measurement_reflns_used     26495
_cell_measurement_theta_min     2.64
_cell_measurement_theta_max     34.96
_cell_measurement_temperature     293(2)
_exptl_crystal_description     'irregular block'
_exptl_crystal_colour     black
_exptl_crystal_size_max     0.090
_exptl_crystal_size_mid     0.069
_exptl_crystal_size_min     0.054
_exptl_crystal_density_diffrn     6.750
_exptl_crystal_density_meas     ?
_exptl_crystal_density_method     'not measured'
_exptl_crystal_F_000     2797
_exptl_absorpt_coefficient_mu     29.211
_exptl_absorpt_correction_type     analytical
_exptl_absorpt_process_details
;
(de Meulenaar & Tompa, 1965)
;
_exptl_absorpt_correction_T_min     0.1611
_exptl_absorpt_correction_T_max     0.3291
_exptl_special_details
;
;
_diffrn_ambient_temperature     293(2)
_diffrn_radiation_type     MoK\a
_diffrn_radiation_wavelength     0.71069
_diffrn_radiation_source     'fine-focus sealed tube'
_diffrn_radiation_monochromator     graphite
_diffrn_measurement_device_type     'Nonius KappaCCD'
_diffrn_measurement_method     '\f scans (\k = 0) + additional \w scans'
_diffrn_detector_area_resol_mean     ?
_diffrn_reflns_number     27560
_diffrn_reflns_av_R_equivalents     0.0932
_diffrn_reflns_av_sigmaI/netI     0.0366
_diffrn_reflns_theta_min     2.64
_diffrn_reflns_theta_max     34.96
_diffrn_reflns_theta_full     34.96
_diffrn_measured_fraction_theta_max     0.999
_diffrn_measured_fraction_theta_full     0.999
_diffrn_reflns_limit_h_min     -15
_diffrn_reflns_limit_h_max     15
_diffrn_reflns_limit_k_min     -15
_diffrn_reflns_limit_k_max     12
_diffrn_reflns_limit_l_min     -30
_diffrn_reflns_limit_l_max     31
_refine_special_details
;
 Refinement of F^2^ against ALL reflections.  The weighted R-factor wR and
 goodness of fit S are based on F^2^, conventional R-factors R are based
 on F, with F set to zero for negative F^2^. The threshold expression of
 F^2^ > 2sigma(F^2^) is used only for calculating R-factors(gt) etc. and is
 not relevant to the choice of reflections for refinement.  R-factors based
 on F^2^ are statistically about twice as large as those based on F, and R-
 factors based on ALL data will be even larger.
;
_reflns_number_total     2390
_reflns_number_gt     1634
_reflns_threshold_expression     I>2\s(I)
_refine_ls_structure_factor_coef     Fsqd
_refine_ls_matrix_type     full
_refine_ls_R_factor_all     0.0665
_refine_ls_R_factor_gt     0.0366
_refine_ls_wR_factor_gt     0.0773
_refine_ls_wR_factor_ref     0.0868
_refine_ls_goodness_of_fit_ref     1.077
_refine_ls_restrained_S_all     1.077
_refine_ls_number_reflns     2390
_refine_ls_number_parameters     67
_refine_ls_number_restraints     0
_refine_ls_weighting_scheme     calc
_refine_ls_weighting_details
         'calc w=1/[\s^2^(Fo^2^)+(0.0413P)^2^+0.9587P] where P=(Fo^2^+2Fc^2^)/3'
_atom_sites_solution_primary     direct
_atom_sites_solution_secondary     difmap
_refine_ls_shift/su_max     0.001
_refine_ls_shift/su_mean     0.000
_refine_diff_density_max     3.221
_refine_diff_density_min     -2.573
_refine_ls_extinction_method     'SHELXL97 (Sheldrick, 2008)'
_refine_ls_extinction_coef     0.00025(5)
_refine_ls_extinction_expression
                                  'Fc^*^=kFc[1+0.001xFc^2^\l^3^/sin(2\q)]^-1/4^'
loop_
    _atom_type_symbol
    _atom_type_description
    _atom_type_scat_dispersion_real
    _atom_type_scat_dispersion_imag
    _atom_type_scat_source
    'V' 'V' 0.3005 0.5294
                         'International Tables Vol C Tables 4.2.6.8 and 6.1.1.4'
    'Se' 'Se' -0.0929 2.2259
                         'International Tables Vol C Tables 4.2.6.8 and 6.1.1.4'
    'Mo' 'Mo' -1.6832 0.6857
                         'International Tables Vol C Tables 4.2.6.8 and 6.1.1.4'
    'In' 'In' -0.7276 1.3100
                         'International Tables Vol C Tables 4.2.6.8 and 6.1.1.4'
_computing_data_collection     'COLLECT (Nonius, 1998)'
_computing_cell_refinement     'COLLECT (Nonius, 1998)'
_computing_data_reduction     'EvalCCD (Duisenberg <i>et al.</i>, 2003)'
_computing_structure_solution     'SIR97 (Altomare <i>et al.</i>, 1999)'
_computing_structure_refinement     'SHELXL97 (Sheldrick, 2008)'
_computing_molecular_graphics     'DIAMOND (Bergerhoff, 1996)'
_computing_publication_material     'SHELXL97 (Sheldrick, 2008)'
loop_
    _atom_site_type_symbol
    _atom_site_label
    _atom_site_fract_x
    _atom_site_fract_y
    _atom_site_fract_z
    _atom_site_U_iso_or_equiv
    _atom_site_adp_type
    _atom_site_calc_flag
    _atom_site_refinement_flags
    _atom_site_occupancy
    _atom_site_disorder_assembly
    _atom_site_disorder_group
    Mo Mo1 0.16776(5) 0.01669(5) 0.55780(2) 0.00914(10) Uani d . 1 . .
    Mo Mo2 0.68407(5) 0.18577(5) 0.63317(2) 0.00965(10) Uani d . 1 . .
    Mo Mo3 0.51292(7) 0.16694(7) 0.7500 0.00868(11) Uani d S 1 . .
    Se Se1 0.03647(6) -0.28702(6) 0.55134(3) 0.01070(11) Uani d . 1 . .
    Se Se2 0.37798(6) 0.00665(6) 0.64065(3) 0.01233(12) Uani d . 1 . .
    Se Se3 0.34594(8) 0.30753(9) 0.7500 0.01280(15) Uani d S 1 . .
    Se Se4 0.0000 0.0000 0.66221(5) 0.01643(19) Uani d S 1 . .
    Se Se5 0.6667 0.3333 0.52902(5) 0.01225(17) Uani d S 1 . .
    In In1 0.6667 0.3333 0.36972(6) 0.0374(4) Uani d SP 0.916(4) . .
    V V1 -0.2026(4) -0.1744(3) 0.7500 0.0177(9) Uani d SP 0.474(6) . .
loop_
    _atom_site_aniso_label
    _atom_site_aniso_U_11
    _atom_site_aniso_U_22
    _atom_site_aniso_U_33
    _atom_site_aniso_U_12
    _atom_site_aniso_U_13
    _atom_site_aniso_U_23
    Mo1 0.00996(18) 0.00853(18) 0.0089(2) 0.00456(15) 0.00070(14) -0.00012(14)
    Mo2 0.00995(18) 0.00993(18) 0.0089(2) 0.00488(15) 0.00013(14) -0.00037(14)
    Mo3 0.0096(2) 0.0099(3) 0.0071(3) 0.0053(2) 0.000 0.000
    Se1 0.0110(2) 0.0097(2) 0.0116(2) 0.00543(19) 0.00107(17) 0.00229(17)
    Se2 0.0115(2) 0.0119(2) 0.0138(3) 0.00598(18) -0.00305(18) -0.00208(18)
    Se3 0.0121(3) 0.0158(3) 0.0117(3) 0.0079(3) 0.000 0.000
    Se4 0.0203(3) 0.0203(3) 0.0086(4) 0.01016(14) 0.000 0.000
    Se5 0.0142(2) 0.0142(2) 0.0083(4) 0.00712(12) 0.000 0.000
    In1 0.0345(4) 0.0345(4) 0.0431(7) 0.0172(2) 0.000 0.000
    V1 0.0216(16) 0.0095(13) 0.0165(16) 0.0038(11) 0.000 0.000
_geom_special_details
;
 All esds (except the esd in the dihedral angle between two l.s. planes)
 are estimated using the full covariance matrix.  The cell esds are taken
 into account individually in the estimation of esds in distances, angles
 and torsion angles; correlations between esds in cell parameters are only
 used when they are defined by crystal symmetry.  An approximate (isotropic)
 treatment of cell esds is used for estimating esds involving l.s. planes.
;
loop_
    _geom_bond_atom_site_label_1
    _geom_bond_atom_site_label_2
    _geom_bond_site_symmetry_2
    _geom_bond_distance
    _geom_bond_publ_flag
    Mo2 Se5 . 2.5259(8) y
    Mo2 Se2 . 2.5974(6) y
    Mo2 Se2 3_655 2.6290(6) y
    Mo2 Mo2 3_655 2.6474(7) y
    Mo2 Mo2 4_665 2.6474(7) ?
    Mo2 Se1 4_655 2.6504(6) y
    Mo2 Se3 3_655 2.6966(6) y
    Mo2 Mo3 3_655 2.7136(5) y
    Mo2 Mo3 . 2.7557(5) y
    Mo1 Se1 10_556 2.5467(7) y
    Mo1 Se4 . 2.5481(8) y
    Mo1 Se1 . 2.5717(6) y
    Mo1 Se1 3 2.6111(6) y
    Mo1 Se2 . 2.6378(7) y
    Mo1 Mo1 4 2.6992(7) y
    Mo1 Mo1 3 2.6992(7) ?
    Mo1 Mo1 9_556 2.7223(8) y
    Mo1 Mo1 10_556 2.7223(8) ?
    Mo3 Se2 . 2.5631(6) y
    Mo3 Se2 8_557 2.5631(6) y
    Mo3 Se3 . 2.5965(9) y
    Mo3 Se3 3_655 2.6095(9) y
    Mo3 Mo3 4_665 2.7056(10) y
    Mo3 Mo3 3_655 2.7056(10) ?
    Mo3 Mo2 11_667 2.7136(5) y
    Mo3 Mo2 4_665 2.7136(5) ?
    Mo3 Mo2 8_557 2.7557(5) ?
    In1 Se5 . 3.0759(15) y
    In1 Se2 7_656 3.1221(5) y
    In1 Se2 9_666 3.1221(5) ?
    In1 Se2 10_556 3.1221(5) ?
    In1 Se1 7_656 3.4904(7) y
    In1 Se1 9_666 3.4904(7) ?
    In1 Se1 10_556 3.4904(7) ?
    In1 Se3 9_556 4.2444(9) ?
    In1 Se3 10_656 4.2444(9) ?
    In1 Se3 7_666 4.2444(9) ?
    V1 Se4 . 2.510(2) y
    V1 Se4 8_557 2.510(2) ?
    V1 Se3 3 2.730(3) y
    V1 Se2 4 2.7981(18) y
    V1 Se2 11_557 2.7981(18) ?
    V1 Se3 4 2.831(3) y
    V1 Mo3 4 2.865(3) y
loop_
    _geom_angle_atom_site_label_1
    _geom_angle_atom_site_label_2
    _geom_angle_atom_site_label_3
    _geom_angle_site_symmetry_1
    _geom_angle_site_symmetry_3
    _geom_angle
    _geom_angle_publ_flag
    Se5 Mo2 Se2 . . 92.603(17) ?
    Se5 Mo2 Se2 . 3_655 91.858(17) ?
    Se2 Mo2 Se2 . 3_655 173.59(3) ?
    Se5 Mo2 Mo2 . 3_655 58.396(13) ?
    Se2 Mo2 Mo2 . 3_655 120.06(2) ?
    Se2 Mo2 Mo2 3_655 3_655 58.978(19) ?
    Se5 Mo2 Mo2 . 4_665 58.396(13) ?
    Se2 Mo2 Mo2 . 4_665 60.16(2) ?
    Se2 Mo2 Mo2 3_655 4_665 118.878(19) ?
    Mo2 Mo2 Mo2 3_655 4_665 60.0 ?
    Se5 Mo2 Se1 . 4_655 90.42(2) ?
    Se2 Mo2 Se1 . 4_655 86.03(2) ?
    Se2 Mo2 Se1 3_655 4_655 98.54(2) ?
    Mo2 Mo2 Se1 3_655 4_655 137.757(18) ?
    Mo2 Mo2 Se1 4_665 4_655 129.74(2) ?
    Se5 Mo2 Se3 . 3_655 175.68(2) ?
    Se2 Mo2 Se3 . 3_655 85.76(2) ?
    Se2 Mo2 Se3 3_655 3_655 89.46(2) ?
    Mo2 Mo2 Se3 3_655 3_655 119.150(18) ?
    Mo2 Mo2 Se3 4_665 3_655 117.432(18) ?
    Se1 Mo2 Se3 4_655 3_655 93.45(2) ?
    Se5 Mo2 Mo3 . 3_655 120.23(2) ?
    Se2 Mo2 Mo3 . 3_655 116.35(2) ?
    Se2 Mo2 Mo3 3_655 3_655 57.311(17) ?
    Mo2 Mo2 Mo3 3_655 3_655 61.851(15) ?
    Mo2 Mo2 Mo3 4_665 3_655 91.063(14) ?
    Se1 Mo2 Mo3 4_655 3_655 138.90(2) ?
    Se3 Mo2 Mo3 3_655 3_655 57.36(2) ?
    Se5 Mo2 Mo3 . . 118.64(2) ?
    Se2 Mo2 Mo3 . . 57.123(17) ?
    Se2 Mo2 Mo3 3_655 . 116.58(2) ?
    Mo2 Mo2 Mo3 3_655 . 90.142(14) ?
    Mo2 Mo2 Mo3 4_665 . 60.255(15) ?
    Se1 Mo2 Mo3 4_655 . 131.66(2) ?
    Se3 Mo2 Mo3 3_655 . 57.177(19) ?
    Mo3 Mo2 Mo3 3_655 . 59.29(2) ?
    Se1 Mo1 Se4 10_556 . 176.34(2) ?
    Se1 Mo1 Se1 10_556 . 88.948(17) ?
    Se4 Mo1 Se1 . . 91.765(17) ?
    Se1 Mo1 Se1 10_556 3 88.084(17) ?
    Se4 Mo1 Se1 . 3 90.859(17) ?
    Se1 Mo1 Se1 . 3 173.79(3) ?
    Se1 Mo1 Se2 10_556 . 93.50(2) ?
    Se4 Mo1 Se2 . . 90.13(2) ?
    Se1 Mo1 Se2 . . 86.306(19) ?
    Se1 Mo1 Se2 3 . 99.32(2) ?
    Se1 Mo1 Mo1 10_556 4 119.568(17) ?
    Se4 Mo1 Mo1 . 4 58.018(12) ?
    Se1 Mo1 Mo1 . 4 59.33(2) ?
    Se1 Mo1 Mo1 3 4 117.827(19) ?
    Se2 Mo1 Mo1 . 4 129.11(2) ?
    Se1 Mo1 Mo1 10_556 3 118.595(17) ?
    Se4 Mo1 Mo1 . 3 58.018(12) ?
    Se1 Mo1 Mo1 . 3 119.25(2) ?
    Se1 Mo1 Mo1 3 3 57.903(19) ?
    Se2 Mo1 Mo1 . 3 137.270(18) ?
    Mo1 Mo1 Mo1 4 3 60.0 ?
    Se1 Mo1 Mo1 10_556 9_556 59.30(2) ?
    Se4 Mo1 Mo1 . 9_556 118.273(15) ?
    Se1 Mo1 Mo1 . 9_556 57.423(15) ?
    Se1 Mo1 Mo1 3 9_556 116.42(2) ?
    Se2 Mo1 Mo1 . 9_556 132.182(19) ?
    Mo1 Mo1 Mo1 4 9_556 60.281(10) ?
    Mo1 Mo1 Mo1 3 9_556 90.0 ?
    Se1 Mo1 Mo1 10_556 10_556 58.31(2) ?
    Se4 Mo1 Mo1 . 10_556 118.273(15) ?
    Se1 Mo1 Mo1 . 10_556 116.86(2) ?
    Se1 Mo1 Mo1 3 10_556 56.998(14) ?
    Se2 Mo1 Mo1 . 10_556 140.74(2) ?
    Mo1 Mo1 Mo1 4 10_556 90.0 ?
    Mo1 Mo1 Mo1 3 10_556 60.281(10) ?
    Mo1 Mo1 Mo1 9_556 10_556 59.44(2) ?
    Se2 Mo3 Se2 . 8_557 110.93(3) ?
    Se2 Mo3 Se3 . . 93.18(2) ?
    Se2 Mo3 Se3 8_557 . 93.18(2) ?
    Se2 Mo3 Se3 . 3_655 88.30(2) ?
    Se2 Mo3 Se3 8_557 3_655 88.30(2) ?
    Se3 Mo3 Se3 . 3_655 177.38(3) ?
    Se2 Mo3 Mo3 . 4_665 120.789(19) ?
    Se2 Mo3 Mo3 8_557 4_665 120.789(19) ?
    Se3 Mo3 Mo3 . 4_665 58.92(3) ?
    Se3 Mo3 Mo3 3_655 4_665 118.45(3) ?
    Se2 Mo3 Mo3 . 3_655 117.84(2) ?
    Se2 Mo3 Mo3 8_557 3_655 117.84(2) ?
    Se3 Mo3 Mo3 . 3_655 118.92(3) ?
    Se3 Mo3 Mo3 3_655 3_655 58.45(3) ?
    Mo3 Mo3 Mo3 4_665 3_655 60.0 ?
    Se2 Mo3 Mo2 . 11_667 149.88(3) ?
    Se2 Mo3 Mo2 8_557 11_667 59.685(15) ?
    Se3 Mo3 Mo2 . 11_667 60.991(14) ?
    Se3 Mo3 Mo2 3_655 11_667 118.165(16) ?
    Mo3 Mo3 Mo2 4_665 11_667 61.129(16) ?
    Mo3 Mo3 Mo2 3_655 11_667 89.824(14) ?
    Se2 Mo3 Mo2 . 4_665 59.685(15) ?
    Se2 Mo3 Mo2 8_557 4_665 149.88(3) ?
    Se3 Mo3 Mo2 . 4_665 60.991(14) ?
    Se3 Mo3 Mo2 3_655 4_665 118.165(16) ?
    Mo3 Mo3 Mo2 4_665 4_665 61.129(16) ?
    Mo3 Mo3 Mo2 3_655 4_665 89.824(14) ?
    Mo2 Mo3 Mo2 11_667 4_665 112.47(3) ?
    Se2 Mo3 Mo2 . 8_557 145.46(3) ?
    Se2 Mo3 Mo2 8_557 8_557 58.328(15) ?
    Se3 Mo3 Mo2 . 8_557 118.823(15) ?
    Se3 Mo3 Mo2 3_655 8_557 60.271(14) ?
    Mo3 Mo3 Mo2 4_665 8_557 88.941(14) ?
    Mo3 Mo3 Mo2 3_655 8_557 59.578(16) ?
    Mo2 Mo3 Mo2 11_667 8_557 57.893(17) ?
    Mo2 Mo3 Mo2 4_665 8_557 146.06(3) ?
    Se2 Mo3 Mo2 . . 58.328(15) ?
    Se2 Mo3 Mo2 8_557 . 145.46(3) ?
    Se3 Mo3 Mo2 . . 118.823(15) ?
    Se3 Mo3 Mo2 3_655 . 60.271(14) ?
    Mo3 Mo3 Mo2 4_665 . 88.941(14) ?
    Mo3 Mo3 Mo2 3_655 . 59.578(16) ?
    Mo2 Mo3 Mo2 11_667 . 146.06(3) ?
    Mo2 Mo3 Mo2 4_665 . 57.893(17) ?
    Mo2 Mo3 Mo2 8_557 . 109.90(3) ?
    Mo1 Se1 Mo1 9_556 . 64.26(2) ?
    Mo1 Se1 Mo1 9_556 4 63.70(2) ?
    Mo1 Se1 Mo1 . 4 62.77(2) ?
    Mo1 Se1 Mo2 9_556 3_545 131.23(2) ?
    Mo1 Se1 Mo2 . 3_545 128.19(2) ?
    Mo1 Se1 Mo2 4 3_545 81.114(19) ?
    Mo3 Se2 Mo2 . . 64.549(18) ?
    Mo3 Se2 Mo2 . 4_665 63.004(18) ?
    Mo2 Se2 Mo2 . 4_665 60.86(2) ?
    Mo3 Se2 Mo1 . . 130.39(2) ?
    Mo2 Se2 Mo1 . . 126.33(2) ?
    Mo2 Se2 Mo1 4_665 . 81.018(19) ?
    Mo3 Se3 Mo3 . 4_665 62.62(3) ?
    Mo3 Se3 Mo2 . 11_667 61.649(16) ?
    Mo3 Se3 Mo2 4_665 11_667 62.551(16) ?
    Mo3 Se3 Mo2 . 4_665 61.649(16) ?
    Mo3 Se3 Mo2 4_665 4_665 62.551(16) ?
    Mo2 Se3 Mo2 11_667 4_665 113.56(3) ?
    Mo1 Se4 Mo1 4 . 63.96(2) ?
    Mo1 Se4 Mo1 4 3 63.96(2) ?
    Mo1 Se4 Mo1 . 3 63.96(2) ?
    Mo2 Se5 Mo2 3_655 . 63.21(3) ?
    Mo2 Se5 Mo2 3_655 4_665 63.21(3) ?
    Mo2 Se5 Mo2 . 4_665 63.21(3) ?
    Mo2 Se5 In1 3_655 . 142.763(16) ?
    Mo2 Se5 In1 . . 142.763(16) ?
    Mo2 Se5 In1 4_665 . 142.763(16) ?
    Se4 V1 Se4 8_557 . 84.98(9) ?
    Se4 V1 Se3 8_557 3 87.27(7) ?
    Se4 V1 Se3 . 3 87.27(7) ?
    Se4 V1 Se2 8_557 4 166.76(13) ?
    Se4 V1 Se2 . 4 87.36(2) ?
    Se3 V1 Se2 3 4 103.16(8) ?
    Se4 V1 Se2 8_557 11_557 87.36(2) ?
    Se4 V1 Se2 . 11_557 166.76(13) ?
    Se3 V1 Se2 3 11_557 103.16(8) ?
    Se2 V1 Se2 4 11_557 97.98(8) ?
    Se4 V1 Se3 8_557 4 85.09(8) ?
    Se4 V1 Se3 . 4 85.09(8) ?
    Se3 V1 Se3 3 4 169.63(12) ?
    Se2 V1 Se3 4 4 83.50(6) ?
    Se2 V1 Se3 11_557 4 83.50(6) ?
    Se4 V1 Mo3 8_557 4 122.97(8) ?
    Se4 V1 Mo3 . 4 122.97(8) ?
    Se3 V1 Mo3 3 4 136.14(12) ?
    Se2 V1 Mo3 4 4 53.80(4) ?
    Se2 V1 Mo3 11_557 4 53.80(4) ?
    Se3 V1 Mo3 4 4 54.23(5) ?
data_global
_journal_date_recd_electronic     2010-09-06
_journal_date_accepted     2010-09-14
_journal_name_full     'Acta Crystallographica, Section E'
_journal_year     2010
_journal_volume     66
_journal_issue     10
_journal_page_first     i73
_journal_page_last     i73
_journal_paper_category     QI
_journal_coeditor_code     WM2403
_publ_contact_author_name     'Gougeon, P.'
_publ_contact_author_address
;
Sciences Chimiques de Rennes
UMR CNRS No. 6226
Universit\'e de Rennes I
Avenue du G\'en\'eral Leclerc
35042 Rennes CEDEX
France
;
_publ_contact_author_email     Patrick.Gougeon@univ-rennes1.fr
_publ_contact_author_fax     '(33) 99 63 57 04'
_publ_contact_author_phone     '(33) 99 28 62 54'
_publ_section_title
;
V~1.42~In~1.83~Mo~15~Se~19~
;
loop_
    _publ_author_name
    _publ_author_address
    'Gougeon, Patrick'
;
Sciences Chimiques de Rennes
UMR CNRS No. 6226
Universit\'e de Rennes I -- INSA Rennes
Avenue du G\'en\'eral Leclerc
35042 Rennes CEDEX
France
;
    'Gall, Philippe'
;
Sciences Chimiques de Rennes
UMR CNRS No. 6226
Universit\'e de Rennes I -- INSA Rennes
Avenue du G\'en\'eral Leclerc
35042 Rennes CEDEX
France
;
    'Salloum, Diala'
;
Sciences Chimiques de Rennes
UMR CNRS No. 6226
Universit\'e de Rennes I -- INSA Rennes
Avenue du G\'en\'eral Leclerc
35042 Rennes CEDEX
France
;
    'Potel, Michel'
;
Sciences Chimiques de Rennes
UMR CNRS No. 6226
Universit\'e de Rennes I -- INSA Rennes
Avenue du G\'en\'eral Leclerc
35042 Rennes CEDEX
France
;
