# Supplementary material for: V1.42In1.83Mo15Se19
Source: Acta Crystallogr Sect E Struct Rep Online. 2010 Sep 18;66(Pt 10):i73. doi: 10.1107/S1600536810036834 (PMC2983212; doi:10.1107/S1600536810036834)
Supplement: Supplementary file 2 [file e-66-00i73-Isup2.hkl]

#
# h,k,l, Fc-squared, Fo-squared, sigma(Fo-squared) and status flag
#
data_I
_shelx_title '                                   import in P 63/m'
_shelx_refln_list_code          4
_shelx_F_calc_maximum     1425.63
_exptl_crystal_F_000      2796.66
_reflns_d_resolution_high  0.6201
 
loop_
 _symmetry_equiv_pos_as_xyz
 'x, y, z'
 '-x, -y, z+1/2'
 '-y, x-y, z'
 '-x+y, -x, z'
 'x-y, x, z+1/2'
 'y, -x+y, z+1/2'
 '-x, -y, -z'
 'x, y, -z-1/2'
 'y, -x+y, -z'
 'x-y, x, -z'
 '-x+y, -x, -z-1/2'
 '-y, x-y, -z-1/2'
 
_cell_length_a     9.7361
_cell_length_b     9.7361
_cell_length_c    19.3090
_cell_angle_alpha  90.000
_cell_angle_beta   90.000
_cell_angle_gamma 120.000
 
_shelx_F_squared_multiplier     1.000
 
loop_
 _refln_index_h
 _refln_index_k
 _refln_index_l
 _refln_F_squared_calc
 _refln_F_squared_meas
 _refln_F_squared_sigma
 _refln_observed_status
  -1   2   0    45231.71    45264.40    930.09 o
   0   2   0      271.89      388.35     40.03 o
  -2   3   0      820.69     1197.44     54.46 o
  -1   3   0     7249.60     6974.57    142.23 o
   0   3   0   462374.28   456513.53   9590.64 o
  -3   4   0    71998.86    74028.16   1206.06 o
  -2   4   0   156081.56   150038.13   2708.36 o
  -1   4   0     1906.49     1725.33     70.45 o
   0   4   0      939.85      866.76     94.61 o
  -4   5   0     1007.17      707.85     88.45 o
  -3   5   0    13176.59    12119.41    302.40 o
  -2   5   0     9995.14     9573.39    210.46 o
  -1   5   0    49784.58    52943.52    826.25 o
   0   5   0    10502.85    10604.55    254.80 o
  -5   6   0      213.52      310.31    115.00 o
  -4   6   0       27.97      240.95    104.38 o
  -3   6   0   130862.84   139949.61   2395.15 o
  -2   6   0     6982.89     8327.04    332.12 o
  -1   6   0     5014.87     4962.59    243.08 o
   0   6   0  1073742.75  1135022.50  19193.97 o
  -6   7   0     4338.61     4677.02    200.10 o
  -5   7   0    22793.90    24508.45    540.32 o
  -4   7   0      748.52      845.82    131.07 o
  -3   7   0     4497.53     5036.47    175.74 o
  -2   7   0   261754.92   281495.16   4520.15 o
  -1   7   0    12207.46    12629.51    352.17 o
   0   7   0     1854.84     1708.88    166.65 o
  -7   8   0    11592.44    12004.71    483.16 o
  -6   8   0     7224.64     7310.09    391.62 o
  -5   8   0    10168.13    10488.84    309.94 o
  -4   8   0    44240.60    47734.83   1038.80 o
  -3   8   0       82.55      313.00    145.98 o
  -2   8   0     2010.32     2233.57    148.89 o
  -1   8   0   211470.36   231057.75   5433.87 o
   0   8   0      233.73      240.48    205.44 o
  -8   9   0       74.36       58.63    225.99 o
  -7   9   0      393.88      389.78    198.15 o
  -6   9   0     1647.14     1487.02    259.58 o
  -5   9   0    29053.82    31858.03    533.18 o
  -4   9   0       16.42       66.33    167.97 o
  -3   9   0    12022.10    12047.99    334.09 o
  -2   9   0     7577.71     8954.89    368.76 o
  -1   9   0     2789.78     2666.53    290.27 o
   0   9   0     4200.57     4427.88    355.15 o
  -9  10   0    22711.28    22574.38    690.09 o
  -8  10   0    17389.20    18732.84    656.87 o
  -7  10   0      119.02      363.24    258.35 o
  -6  10   0       52.27      334.29    224.98 o
  -5  10   0    47808.76    52004.22   1262.05 o
  -4  10   0     4644.64     4244.61    253.48 o
  -3  10   0     5853.03     5779.98    304.35 o
  -2  10   0      640.36      417.18    286.63 o
  -1  10   0       24.52      114.17    245.78 o
   0  10   0     5304.23     4906.18    418.61 o
 -10  11   0    12504.27    13789.65    499.16 o
  -9  11   0       46.43      198.74    307.86 o
  -8  11   0     1347.98      851.94    303.97 o
  -7  11   0    27071.52    27994.55    612.67 o
  -6  11   0      652.87      645.21    286.08 o
  -5  11   0     2134.03     2382.08    222.25 o
  -4  11   0     6408.58     5987.97    447.93 o
  -3  11   0     5098.06     4549.16    424.32 o
  -2  11   0       87.88      346.78    302.59 o
  -1  11   0    40181.38    41527.32    961.06 o
   0  11   0       10.93       68.75    380.10 o
 -11  12   0     1633.91     1643.93    415.00 o
 -10  12   0      108.53      564.16    385.10 o
  -9  12   0       31.10      -80.21    336.94 o
  -8  12   0      502.71      277.58    307.28 o
  -7  12   0      940.60      698.55    331.31 o
  -6  12   0    71487.41    74721.82   2902.03 o
  -5  12   0       15.49      203.05    261.06 o
  -4  12   0    13952.67    12622.59    711.86 o
  -3  12   0     7457.63     7359.79    581.61 o
  -2  12   0       68.36      646.63    366.04 o
  -1  12   0      513.02      838.41    456.49 o
   0  12   0    26800.89    26910.52    820.21 o
 -12  13   0        1.84     -627.19    627.19 o
 -11  13   0    20103.37    19541.72    772.80 o
 -10  13   0       21.30     -349.13    372.09 o
  -9  13   0      461.23      269.02    402.22 o
  -8  13   0   349453.25   364730.22   9007.97 o
  -7  13   0     1392.76     1107.49    345.85 o
  -6  13   0       43.41      542.48    352.47 o
  -5  13   0    21641.42    20700.60    959.02 o
  -4  13   0      184.39      160.18    444.58 o
  -3  13   0       75.56     -239.12    464.87 o
  -2  13   0   110008.16   113354.77   1876.29 o
  -1  13   0     1936.47     1550.12    639.92 o
   0  13   0      351.62      497.09    638.86 o
 -13  14   0     1113.29      821.83    645.11 o
 -12  14   0    10489.92    10245.58    678.28 o
 -11  14   0      152.12     -497.53    497.53 o
 -10  14   0    10012.29     9337.38    903.41 o
  -9  14   0      139.63      568.39    508.81 o
  -8  14   0      969.42     -126.85    453.06 o
  -7  14   0     7152.48     6604.46    815.45 o
  -6  14   0     1229.27     1362.36    571.84 o
  -5  14   0     1548.67     1079.61    677.89 o
  -4  14   0       41.52      727.21    576.39 o
  -3  14   0      478.12     -920.64    920.64 o
  -2  14   0     4353.09     3091.81    794.69 o
  -1  14   0    98877.82    97556.26   2753.08 o
 -11  15   0      327.30     -777.69    777.69 o
 -10  15   0      376.57      974.13    855.06 o
  -9  15   0     3079.03     3532.04    840.60 o
  -8  15   0       43.00     -270.90    719.01 o
  -7  15   0       42.64     -755.56    755.56 o
  -6  15   0    23119.98    23003.88    940.82 o
  -5  15   0     2686.40     2874.92    882.49 o
  -4  15   0     1776.67       63.98    991.99 o
   0   1   1    78397.90    42446.98   6057.95 o
  -1   2   1      491.16      489.21     19.59 o
   0   2   1     6959.07     7112.62    125.60 o
  -2   3   1    37202.93    38194.89    648.37 o
  -1   3   1    39998.81    39154.43    511.71 o
   0   3   1      368.15      392.32     39.68 o
  -3   4   1   239969.64   240654.03   3246.91 o
  -2   4   1     8179.99     8325.98    150.94 o
  -1   4   1     7442.84     7258.65    154.83 o
   0   4   1      163.04      250.68     44.23 o
  -4   5   1      239.34      341.92     65.22 o
  -3   5   1     5396.62     5462.10    121.62 o
  -2   5   1    98337.83   100355.47   1197.67 o
  -1   5   1       79.02      210.42     44.66 o
   0   5   1     2902.15     2968.56     97.09 o
  -5   6   1     4060.06     4270.80    131.96 o
  -4   6   1      705.68      754.67     62.14 o
  -3   6   1      312.09      332.00     63.03 o
  -2   6   1    28954.69    30469.66    537.01 o
  -1   6   1    60414.04    63146.26    752.09 o
   0   6   1       52.96      454.51     96.24 o
  -6   7   1     3740.09     3800.17    126.08 o
  -5   7   1       19.08      146.31     97.29 o
  -4   7   1     1158.34      964.17     89.74 o
  -3   7   1     3740.91     3763.50    113.98 o
  -2   7   1      248.70      313.77     81.01 o
  -1   7   1   185642.73   200203.23   2675.34 o
   0   7   1    48445.06    50590.61    926.55 o
  -7   8   1        2.74       21.16    116.09 o
  -6   8   1    18788.99    18854.42    567.50 o
  -5   8   1     5169.66     4817.91    171.41 o
  -4   8   1     4366.45     4666.79    175.31 o
  -3   8   1     8707.99     8540.92    207.09 o
  -2   8   1     3325.84     3272.20    112.69 o
  -1   8   1        8.32       68.32    128.82 o
   0   8   1      110.14      133.75    129.31 o
  -8   9   1     4205.63     4353.75    203.65 o
  -7   9   1     1868.30     1879.42    164.99 o
  -6   9   1     1240.63     1108.90    166.01 o
  -5   9   1   106630.09   116161.20   1425.46 o
  -4   9   1      218.06      399.86    113.60 o
  -3   9   1      681.12      672.03    119.43 o
  -2   9   1    20048.97    21011.97    416.60 o
  -1   9   1     6599.01     6901.01    236.74 o
   0   9   1      178.80       42.88    162.95 o
  -9  10   1    86898.32    92157.16   1570.04 o
  -8  10   1     2631.63     2317.20    192.40 o
  -7  10   1     3512.23     3697.31    201.29 o
  -6  10   1     7656.94     7673.99    229.04 o
  -5  10   1       15.38      -89.27    144.40 o
  -4  10   1    11098.05    11726.82    236.39 o
  -3  10   1    30520.64    32354.23    652.43 o
  -2  10   1     1475.77     1406.17    189.20 o
  -1  10   1     3784.32     3608.22    203.56 o
   0  10   1     1049.53      862.28    218.15 o
 -10  11   1       29.29       88.86    247.23 o
  -9  11   1     7931.76     8055.59    290.97 o
  -8  11   1     1505.58     1174.91    203.04 o
  -7  11   1      114.50       87.94    189.70 o
  -6  11   1      281.06      198.27    193.66 o
  -5  11   1       36.80     -102.09    157.72 o
  -4  11   1      378.96      700.01    159.12 o
  -3  11   1     3106.78     2433.69    273.56 o
  -2  11   1     2591.23     2502.38    234.91 o
  -1  11   1      168.13      150.83    221.15 o
   0  11   1     1691.93     1488.22    257.08 o
 -11  12   1      264.08      425.93    277.51 o
 -10  12   1      165.69      -94.23    259.18 o
  -9  12   1       32.92     -234.71    234.71 o
  -8  12   1     2052.82     1560.08    220.02 o
  -7  12   1    35436.57    36589.95    814.50 o
  -6  12   1       55.09      -11.69    219.77 o
  -5  12   1     3685.78     3675.17    209.24 o
  -4  12   1    23924.99    24751.64    561.34 o
  -3  12   1      146.32       93.39    278.77 o
  -2  12   1     2919.30     2463.92    287.28 o
  -1  12   1      521.85      244.03    311.97 o
   0  12   1      397.94      273.98    355.04 o
 -12  13   1       52.33     -354.92    374.69 o
 -11  13   1      100.88     -162.52    325.03 o
 -10  13   1      337.31      160.98    284.00 o
  -9  13   1       32.88       86.27    257.92 o
  -8  13   1       80.81      277.56    297.43 o
  -7  13   1    37002.04    36135.03    787.53 o
  -6  13   1     1127.06     1311.08    255.00 o
  -5  13   1      319.37       60.32    345.84 o
  -4  13   1     1544.19     2134.75    352.94 o
  -3  13   1      371.77      607.35    336.50 o
  -2  13   1      192.39       47.70    356.56 o
  -1  13   1    35659.69    35241.99    943.53 o
   0  13   1     5479.20     4460.93    456.96 o
 -13  14   1      315.17     -203.14    449.01 o
 -12  14   1    21362.62    19272.27    649.11 o
 -11  14   1     1670.53      764.55    371.08 o
 -10  14   1      459.37      454.82    337.54 o
  -9  14   1       31.67     -241.01    325.39 o
  -8  14   1     6903.72     6961.72    507.63 o
  -7  14   1       21.78     -411.22    411.22 o
  -6  14   1     3377.84     3057.17    471.15 o
  -5  14   1      374.83      412.63    428.30 o
  -4  14   1     1243.37     1043.50    476.26 o
  -3  14   1      427.25      141.77    483.91 o
  -2  14   1    21838.62    20303.41    665.75 o
  -1  14   1        2.44     -472.27    472.27 o
 -11  15   1     2635.41     1034.37    537.56 o
 -10  15   1      610.22      978.05    494.05 o
  -9  15   1      462.68       57.53    559.06 o
  -8  15   1      334.87      622.62    553.98 o
  -7  15   1     1493.97     2030.33    536.59 o
  -6  15   1      370.54      112.31    507.28 o
  -5  15   1    16981.39    15699.04    703.07 o
  -4  15   1     5407.65     5184.61    634.24 o
   0   1   2    49097.23    45290.61    760.91 o
  -1   2   2     2086.35     1653.65     26.65 o
   0   2   2    22289.44    21730.44    280.32 o
  -2   3   2    60661.59    59571.04    777.61 o
  -1   3   2    25113.13    24029.99    326.55 o
   0   3   2     3112.81     2646.98     70.17 o
  -3   4   2   163771.09   160418.91   2445.48 o
  -2   4   2     1156.19      981.99     38.82 o
  -1   4   2     5949.34     6384.30    109.46 o
   0   4   2      529.98      454.96     49.96 o
  -4   5   2       99.77      251.23     53.59 o
  -3   5   2    35681.89    35758.79    460.07 o
  -2   5   2   109522.63   112678.28   1550.06 o
  -1   5   2     2556.42     2182.56     72.57 o
   0   5   2     2775.20     2733.73     77.15 o
  -5   6   2    15404.91    15613.33    273.63 o
  -4   6   2      189.79      212.46     63.89 o
  -3   6   2      666.29      646.88     61.93 o
  -2   6   2    17498.13    17511.46    341.03 o
  -1   6   2    43766.35    45750.93    871.93 o
   0   6   2      858.45      811.16     75.73 o
  -6   7   2     5307.79     5155.38    150.83 o
  -5   7   2     1101.02      825.74    136.08 o
  -4   7   2      372.48      414.68     89.21 o
  -3   7   2     4410.14     4061.31    126.07 o
  -2   7   2     8042.45     8174.68    187.99 o
  -1   7   2   176127.05   189159.98   2600.45 o
   0   7   2    40275.43    43206.46    761.28 o
  -7   8   2      741.61      327.94    133.56 o
  -6   8   2    21733.37    21714.12    408.73 o
  -5   8   2    25511.90    26776.83    537.75 o
  -4   8   2      526.30      474.84     89.77 o
  -3   8   2    23416.20    24513.46    392.26 o
  -2   8   2       85.65      136.98     84.60 o
  -1   8   2     4793.42     4661.20    165.99 o
   0   8   2     8461.72     8075.41    264.33 o
  -8   9   2    10276.77    10257.38    461.34 o
  -7   9   2      887.58      747.52    158.85 o
  -6   9   2        0.59       46.18    134.47 o
  -5   9   2    98506.20   104354.26   1778.14 o
  -4   9   2      514.87      561.70    111.39 o
  -3   9   2       44.95      -60.73    107.64 o
  -2   9   2    24289.34    24084.47    301.40 o
  -1   9   2     6343.44     5991.61    200.80 o
   0   9   2       58.57      340.56    180.67 o
  -9  10   2    75676.84    78418.31   1531.98 o
  -8  10   2     2291.31     2154.44    194.48 o
  -7  10   2     2821.68     2673.22    184.04 o
  -6  10   2     8605.86     8583.81    241.48 o
  -5  10   2     2094.38     2188.26    172.85 o
  -4  10   2     3709.39     3797.68    203.26 o
  -3  10   2    42824.19    45414.73    577.46 o
  -2  10   2      973.14      967.39    190.67 o
  -1  10   2     6177.89     6586.56    287.74 o
   0  10   2     2267.02     1770.25    220.19 o
 -10  11   2      154.63      208.00    236.61 o
  -9  11   2    10460.14    10169.08    292.68 o
  -8  11   2     7237.85     6903.19    253.96 o
  -7  11   2      977.91      737.03    197.32 o
  -6  11   2      152.57      364.32    188.99 o
  -5  11   2      657.38      501.07    179.75 o
  -4  11   2      162.32       51.71    147.84 o
  -3  11   2    13757.53    13362.41    305.22 o
  -2  11   2     5146.10     5404.55    385.71 o
  -1  11   2     1639.54     1870.16    253.89 o
   0  11   2     2570.13     2011.72    275.64 o
 -11  12   2      282.31     -298.31    298.31 o
 -10  12   2      515.50      478.57    259.86 o
  -9  12   2        2.25      225.58    225.76 o
  -8  12   2      744.62      382.76    222.92 o
  -7  12   2    29462.60    29728.11    702.00 o
  -6  12   2       20.48      -32.68    204.27 o
  -5  12   2    12036.15    11636.96    311.02 o
  -4  12   2    14029.46    14266.78    355.18 o
  -3  12   2       73.68      146.78    285.60 o
  -2  12   2     1566.79     1502.47    269.14 o
  -1  12   2     1883.31     1779.48    317.76 o
   0  12   2       32.60       34.84    341.43 o
 -12  13   2      775.26      366.55    364.66 o
 -11  13   2      730.97      668.80    321.28 o
 -10  13   2     3623.87     3336.98    319.05 o
  -9  13   2       64.80     -257.21    257.21 o
  -8  13   2     6810.77     6431.39    331.40 o
  -7  13   2    33992.63    31992.66    767.27 o
  -6  13   2       58.67     -266.48    293.35 o
  -5  13   2     1184.18      747.17    319.67 o
  -4  13   2      307.91     -380.91    380.91 o
  -3  13   2      306.94      103.42    335.39 o
  -2  13   2     2068.67     2759.19    377.76 o
  -1  13   2    27222.30    25814.34    602.62 o
   0  13   2     1618.30     1577.71    427.39 o
 -13  14   2        3.80      535.24    471.36 o
 -12  14   2     9566.92     9098.79    481.73 o
 -11  14   2     2594.41     2368.51    428.51 o
 -10  14   2       70.66        6.22    371.91 o
  -9  14   2       22.26      164.64    351.80 o
  -8  14   2     3480.66     2909.42    351.01 o
  -7  14   2        3.98     -301.64    388.08 o
  -6  14   2     3729.01     3948.58    464.55 o
  -5  14   2      273.10      370.94    450.78 o
  -4  14   2      202.47     -253.44    463.62 o
  -3  14   2       24.17      111.71    490.70 o
  -2  14   2    16142.05    15281.78    789.72 o
  -1  14   2      730.90     1431.34    513.43 o
 -11  15   2     8031.25     7631.78    764.05 o
 -10  15   2     1516.57      672.41    490.34 o
  -9  15   2       15.41      324.05    567.81 o
  -8  15   2     4003.42     3837.46    622.24 o
  -7  15   2     5253.07     4183.20    592.63 o
  -6  15   2        4.58      858.00    519.73 o
  -5  15   2    24323.82    21773.24   1328.04 o
  -4  15   2     4744.50     5452.96    653.40 o
   0   1   3     1736.15     1840.28     68.93 o
  -1   2   3       48.76      197.54     22.54 o
   0   2   3      742.83     1057.34     50.38 o
  -2   3   3    28686.73    27555.48    370.66 o
  -1   3   3    14886.30    13355.08    186.89 o
   0   3   3       44.45      114.22     25.47 o
  -3   4   3   343394.78   336399.81   4377.32 o
  -2   4   3    17019.44    16422.70    206.24 o
  -1   4   3    21289.74    21601.39    328.30 o
   0   4   3       44.57      121.08     42.79 o
  -4   5   3       10.04       72.56     58.90 o
  -3   5   3   230776.50   232834.97   2686.15 o
  -2   5   3    50075.14    49152.87    579.92 o
  -1   5   3      252.55      219.05     48.91 o
   0   5   3    20726.51    21534.05    275.07 o
  -5   6   3    14009.77    13663.70    205.58 o
  -4   6   3      959.07      880.71     72.11 o
  -3   6   3      104.89       89.63     58.36 o
  -2   6   3    23456.77    24144.07    435.02 o
  -1   6   3     6063.91     6179.86    131.47 o
   0   6   3        4.70      114.59     70.78 o
  -6   7   3    28441.88    29328.17    606.97 o
  -5   7   3      292.36      280.83     87.13 o
  -4   7   3    37024.89    39129.30    555.20 o
  -3   7   3     1148.65     1147.97     85.12 o
  -2   7   3        3.93       67.20     76.78 o
  -1   7   3      922.11     1176.38    105.26 o
   0   7   3       56.83       76.84    104.46 o
  -7   8   3      785.05      885.12    141.86 o
  -6   8   3      787.36     1206.82    131.61 o
  -5   8   3   157936.56   168101.23   2165.61 o
  -4   8   3     4980.05     4805.24    162.99 o
  -3   8   3    18271.99    19509.91    313.80 o
  -2   8   3      403.09      355.79    104.91 o
  -1   8   3        2.32      115.77    114.37 o
   0   8   3     8894.96     8719.30    278.58 o
  -8   9   3    11582.16    11405.96    321.74 o
  -7   9   3      279.71      388.12    148.36 o
  -6   9   3       20.96      244.15    141.10 o
  -5   9   3   173858.61   188297.13   2449.16 o
  -4   9   3    13866.41    14154.55    284.57 o
  -3   9   3       12.87       55.29    105.09 o
  -2   9   3     5370.11     5095.03    152.84 o
  -1   9   3      164.48      306.32    142.31 o
   0   9   3       25.84      156.72    185.89 o
  -9  10   3   122482.57   131814.39   2166.05 o
  -8  10   3     1496.65     1287.40    191.05 o
  -7  10   3       41.20      277.85    166.75 o
  -6  10   3      534.54      397.11    181.39 o
  -5  10   3       43.58       62.57    143.95 o
  -4  10   3     3251.70     3143.24    158.20 o
  -3  10   3    41431.80    43762.20    842.50 o
  -2  10   3     1672.28     1532.14    235.18 o
  -1  10   3       11.77     -116.75    192.28 o
   0  10   3    21602.34    21741.52    376.54 o
 -10  11   3      195.54      353.04    236.20 o
  -9  11   3    33106.18    34217.76    582.00 o
  -8  11   3      500.13      717.20    204.36 o
  -7  11   3      382.67      305.27    194.67 o
  -6  11   3     8624.63     8620.51    252.89 o
  -5  11   3      237.72       86.90    167.26 o
  -4  11   3       12.35      226.14    160.10 o
  -3  11   3   120334.69   130244.87   1541.44 o
  -2  11   3    14993.02    16385.99    406.50 o
  -1  11   3      145.04     -260.53    260.53 o
   0  11   3      509.43      298.80    268.13 o
 -11  12   3      113.28       39.83    294.71 o
 -10  12   3      603.82      929.48    266.54 o
  -9  12   3      354.31      648.32    256.42 o
  -8  12   3      472.27      170.53    235.66 o
  -7  12   3      691.93      585.03    223.40 o
  -6  12   3       15.88     -174.71    202.53 o
  -5  12   3     3154.81     3000.00    210.22 o
  -4  12   3    27034.93    28163.96    446.73 o
  -3  12   3      273.26      176.23    311.54 o
  -2  12   3     1498.15     1304.55    301.99 o
  -1  12   3     2824.93     2907.30    319.48 o
   0  12   3        6.57     -234.18    317.32 o
 -12  13   3       40.84      684.55    391.87 o
 -11  13   3        0.34     -141.31    329.39 o
 -10  13   3     3783.99     3925.86    359.68 o
  -9  13   3      651.35      899.71    264.52 o
  -8  13   3       73.85      -51.95    271.54 o
  -7  13   3       22.03       56.71    292.66 o
  -6  13   3     1517.41     1544.10    314.76 o
  -5  13   3      262.84     -360.19    428.45 o
  -4  13   3     1448.98     1594.04    393.69 o
  -3  13   3     4290.40     4074.23    407.51 o
  -2  13   3       12.00      426.82    390.61 o
  -1  13   3       33.01      546.05    450.64 o
   0  13   3     2516.19     1949.62    432.83 o
 -13  14   3       98.76     -216.85    483.11 o
 -12  14   3    19160.33    17611.17    624.26 o
 -11  14   3    27738.42    25387.73    678.98 o
 -10  14   3      274.22      392.84    415.62 o
  -9  14   3     2975.35     2939.88    380.41 o
  -8  14   3      150.18      598.75    383.06 o
  -7  14   3       10.63      232.89    411.49 o
  -6  14   3      625.86      337.17    410.10 o
  -5  14   3    21473.05    18959.25    785.58 o
  -4  14   3      155.22      144.69    458.00 o
  -3  14   3     3757.91     2765.54    515.08 o
  -2  14   3      689.65      433.61    460.50 o
  -1  14   3      126.55     -486.17    536.90 o
 -11  15   3     8871.11     6933.14    528.45 o
 -10  15   3       40.40      -42.93    490.22 o
  -9  15   3       12.13     -287.29    566.11 o
  -8  15   3     1457.02     1540.85    584.26 o
  -7  15   3       37.76     -263.47    552.14 o
  -6  15   3        2.09     -105.60    547.41 o
  -5  15   3    23805.19    21957.53    811.31 o
  -4  15   3      167.69       80.73    536.72 o
   0   0   4    84941.20    80355.14   1549.52 o
   0   1   4    22422.11    20768.77    395.15 o
  -1   2   4    20753.87    19971.37    262.21 o
   0   2   4    14816.59    15458.43    259.23 o
  -2   3   4   113575.98   110258.49   1325.20 o
  -1   3   4     5332.43     4836.07    102.24 o
   0   3   4    11076.75    10903.78    175.46 o
  -3   4   4   128698.15   126304.08   1365.33 o
  -2   4   4     3080.43     3395.23     73.45 o
  -1   4   4    26833.63    25396.03    287.59 o
   0   4   4      891.75      830.82     47.62 o
  -4   5   4      228.52      284.36     54.83 o
  -3   5   4   319821.47   324676.78   3506.36 o
  -2   5   4     4463.20     3765.37     85.79 o
  -1   5   4     7375.62     7040.33    162.17 o
   0   5   4    27697.49    28897.73    503.39 o
  -5   6   4     3923.37     4157.08    161.64 o
  -4   6   4     4607.96     4552.94    122.89 o
  -3   6   4     2727.53     2572.56     76.73 o
  -2   6   4     4564.41     4811.80    118.59 o
  -1   6   4       86.59      252.81     86.63 o
   0   6   4     9871.64     9911.60    209.90 o
  -6   7   4     8607.08     7861.12    250.76 o
  -5   7   4     2217.84     1976.02    102.43 o
  -4   7   4    26833.37    28421.75    336.14 o
  -3   7   4     3175.06     3536.79    104.70 o
  -2   7   4    24380.13    25543.61    487.66 o
  -1   7   4    24564.91    26269.29    501.36 o
   0   7   4     2509.38     2472.62    115.48 o
  -7   8   4     3756.50     3744.30    142.10 o
  -6   8   4     5574.67     5312.94    137.21 o
  -5   8   4   214981.33   231752.84   3210.50 o
  -4   8   4      581.85      646.09     87.91 o
  -3   8   4    26281.63    26763.69    452.71 o
  -2   8   4      187.98      265.16    131.86 o
  -1   8   4    12675.65    13101.92    322.19 o
   0   8   4    27875.05    30114.81    412.94 o
  -8   9   4    11410.56    11375.10    236.92 o
  -7   9   4     1427.35     1000.38    144.99 o
  -6   9   4      110.58      164.82    122.00 o
  -5   9   4    69534.04    73785.58    928.17 o
  -4   9   4    14976.51    15802.42    258.17 o
  -3   9   4      167.41       93.36    109.03 o
  -2   9   4      325.79      436.91    175.94 o
  -1   9   4      994.05     1071.94    156.73 o
   0   9   4       86.55       73.89    189.06 o
  -9  10   4    53746.05    56256.46   1090.27 o
  -8  10   4      887.29      771.82    215.79 o
  -7  10   4      728.07      689.67    172.47 o
  -6  10   4     9964.34    10234.84    234.48 o
  -5  10   4     1168.92     1063.10    156.37 o
  -4  10   4      472.23      374.76    134.72 o
  -3  10   4    11358.62    11443.11    276.35 o
  -2  10   4     1504.78     1087.52    197.92 o
  -1  10   4      142.36      310.31    247.24 o
   0  10   4    44784.78    46974.00    792.26 o
 -10  11   4      516.41      391.89    217.34 o
  -9  11   4    44903.20    46543.22    682.78 o
  -8  11   4     2208.35     2285.87    220.34 o
  -7  11   4      981.82     1002.53    206.61 o
  -6  11   4    11755.18    11359.82    258.34 o
  -5  11   4      229.10       79.40    166.53 o
  -4  11   4     1555.64     1715.45    181.23 o
  -3  11   4   148972.16   163023.50   2409.60 o
  -2  11   4    11439.06    10856.09    393.97 o
  -1  11   4       19.26      -99.21    291.72 o
   0  11   4     5643.15     5749.63    344.80 o
 -11  12   4      481.48      561.54    293.36 o
 -10  12   4     1852.87      988.69    263.73 o
  -9  12   4       54.21       42.44    249.00 o
  -8  12   4     6234.32     6006.83    283.77 o
  -7  12   4     4353.63     4099.86    256.10 o
  -6  12   4       80.75       26.90    192.30 o
  -5  12   4       45.85     -241.23    258.80 o
  -4  12   4     9442.08     9537.38    346.62 o
  -3  12   4       82.40       80.90    295.06 o
  -2  12   4      370.58      333.17    317.50 o
  -1  12   4      353.98      278.24    304.36 o
   0  12   4        5.00     -309.30    309.30 o
 -12  13   4      354.80      269.39    357.31 o
 -11  13   4        5.56     -279.21    337.12 o
 -10  13   4       74.68      181.70    298.01 o
  -9  13   4       27.67     -161.72    272.64 o
  -8  13   4    11705.78    12029.71    431.68 o
  -7  13   4     1325.66     1245.13    306.04 o
  -6  13   4     2814.48     2319.24    363.17 o
  -5  13   4     1227.27     1291.59    403.52 o
  -4  13   4       65.64     -370.28    370.28 o
  -3  13   4     6785.95     6757.26    406.68 o
  -2  13   4     4418.27     3769.58    366.94 o
  -1  13   4     1732.50     2830.95    406.70 o
   0  13   4     4593.44     4226.23    461.40 o
 -12  14   4     4774.10     3610.50    498.66 o
 -11  14   4    38455.43    38638.44    833.02 o
 -10  14   4      210.58      140.59    362.53 o
  -9  14   4      371.33      126.51    389.54 o
  -8  14   4      170.25     -322.91    404.90 o
  -7  14   4       66.02     -420.11    420.11 o
  -6  14   4      545.45      581.98    461.12 o
  -5  14   4    12206.62    12667.59    645.73 o
  -4  14   4       10.72      447.79    463.65 o
  -3  14   4      632.02      427.38    494.79 o
  -2  14   4     6834.10     5658.74    636.20 o
 -11  15   4     7096.85     6260.35    539.59 o
 -10  15   4      347.45     -121.48    478.55 o
  -9  15   4       11.87     -474.21    474.21 o
  -8  15   4      233.65     -265.29    586.46 o
  -7  15   4      939.57      212.33    568.75 o
  -6  15   4      456.26      624.12    565.47 o
  -5  15   4    11184.43    11740.69   1098.63 o
  -4  15   4      353.75      133.68    665.82 o
   0   1   5     4539.10     5242.91    109.78 o
  -1   2   5   172945.94   173653.13   2469.48 o
   0   2   5    43324.60    44155.50    579.53 o
  -2   3   5    85391.01    86624.82   1132.05 o
  -1   3   5     6790.34     7080.98    112.51 o
   0   3   5    19413.13    18534.81    246.15 o
  -3   4   5     9888.50     9814.64    130.08 o
  -2   4   5  1340847.13  1257040.13  19020.08 o
  -1   4   5    24476.15    24629.12    347.62 o
   0   4   5    19340.36    19438.45    266.07 o
  -4   5   5     1152.84     1070.02     95.83 o
  -3   5   5    92872.67    96542.23   1482.51 o
  -2   5   5    22292.54    22889.07    354.21 o
  -1   5   5    34913.32    36581.20    661.56 o
   0   5   5    33034.18    35405.40    608.78 o
  -5   6   5     8290.51     8664.45    168.13 o
  -4   6   5     4152.98     4174.64    109.43 o
  -3   6   5     2518.24     2275.47     78.48 o
  -2   6   5     4180.44     4164.08    115.55 o
  -1   6   5     1699.49     2113.22     92.26 o
   0   6   5     2808.19     2848.05    176.89 o
  -6   7   5     7611.42     7496.88    213.54 o
  -5   7   5     1099.26      941.64     90.81 o
  -4   7   5      210.90      299.81     64.10 o
  -3   7   5    23543.07    25196.51    412.24 o
  -2   7   5     8751.94     9321.10    182.62 o
  -1   7   5     5899.77     6147.67    186.62 o
   0   7   5     1131.20     1238.78    141.72 o
  -7   8   5     4103.13     4204.02    167.10 o
  -6   8   5    15750.26    15979.15    375.34 o
  -5   8   5    51384.89    54601.30    674.19 o
  -4   8   5   187433.48   196492.50   2677.02 o
  -3   8   5    15661.81    16969.43    314.68 o
  -2   8   5      486.61      591.58    104.57 o
  -1   8   5      239.40      401.59    141.49 o
   0   8   5    15757.36    16846.49    386.25 o
  -8   9   5     6574.68     6896.35    262.51 o
  -7   9   5       89.75      -38.20    116.09 o
  -6   9   5   162850.67   168834.34   2603.04 o
  -5   9   5     2263.68     1959.61    132.32 o
  -4   9   5     3113.11     3215.45    152.55 o
  -3   9   5      216.87      396.73    127.34 o
  -2   9   5     6448.67     6108.11    221.42 o
  -1   9   5     1054.37     1371.91    169.59 o
   0   9   5    14831.63    15503.25    367.44 o
  -9  10   5     1128.55     1042.25    216.16 o
  -8  10   5    88908.74    95966.42   1557.30 o
  -7  10   5     6363.79     6590.77    233.90 o
  -6  10   5    12851.64    12476.29    317.91 o
  -5  10   5     6610.68     5951.71    212.85 o
  -4  10   5     3624.46     3401.36    182.09 o
  -3  10   5     5907.33     6243.96    246.09 o
  -2  10   5    50267.23    54150.93    744.74 o
  -1  10   5      147.41     -181.63    244.28 o
   0  10   5    23171.54    24488.91    470.77 o
 -10  11   5   130288.45   138943.05   2285.59 o
  -9  11   5     9367.04     8770.44    317.36 o
  -8  11   5     3923.98     3453.96    241.99 o
  -7  11   5    19498.86    20831.41    443.09 o
  -6  11   5     6777.68     6444.80    271.33 o
  -5  11   5     3308.40     3446.21    233.07 o
  -4  11   5   134039.13   148161.47   1865.37 o
  -3  11   5    27567.87    29538.24    478.36 o
  -2  11   5      145.33      140.67    264.59 o
  -1  11   5      253.02      274.50    276.97 o
   0  11   5     5856.04     5648.69    313.01 o
 -11  12   5       12.62       17.54    303.79 o
 -10  12   5      912.19      644.26    267.18 o
  -9  12   5    17499.82    15348.10    494.87 o
  -8  12   5      900.28      493.65    250.01 o
  -7  12   5      518.24      494.59    231.78 o
  -6  12   5    20240.20    20137.42    625.80 o
  -5  12   5     3473.53     3691.14    279.77 o
  -4  12   5      324.73      677.55    243.06 o
  -3  12   5    16850.13    17824.30    471.01 o
  -2  12   5      420.94      363.94    318.87 o
  -1  12   5      240.36      622.07    319.60 o
   0  12   5     9545.22     9128.19    383.41 o
 -12  13   5     2674.41     2274.42    368.66 o
 -11  13   5    21509.15    19735.62    571.98 o
 -10  13   5     1173.65      777.44    313.85 o
  -9  13   5      566.71      115.82    308.07 o
  -8  13   5       54.87       -9.03    341.56 o
  -7  13   5      190.08      261.76    307.18 o
  -6  13   5     6493.06     6332.68    445.86 o
  -5  13   5     3253.93     2499.98    451.81 o
  -4  13   5      172.23       30.58    364.92 o
  -3  13   5     6995.80     6250.16    469.04 o
  -2  13   5     5945.92     5137.08    384.49 o
  -1  13   5       88.45      564.53    355.80 o
   0  13   5     3088.29     2914.93    441.09 o
 -12  14   5      152.38     -149.29    454.66 o
 -11  14   5     6002.78     4971.73    478.19 o
 -10  14   5     1682.42     1368.80    397.02 o
  -9  14   5       71.91     -416.93    416.93 o
  -8  14   5       84.89      627.38    387.23 o
  -7  14   5    15569.07    15607.40    545.30 o
  -6  14   5      928.66      753.53    453.45 o
  -5  14   5     1614.41     1268.35    502.86 o
  -4  14   5     2587.74     1682.24    535.23 o
  -3  14   5       16.95      336.12    584.52 o
  -2  14   5     3510.07     2758.78    568.17 o
 -10  15   5       48.20      214.22    474.23 o
  -9  15   5     2995.15      609.24    566.47 o
  -8  15   5     1326.66      676.01    588.14 o
  -7  15   5      516.17      -20.14    536.73 o
  -6  15   5    84512.59    81162.23   3200.21 o
  -5  15   5      407.41     1042.60    716.51 o
   0   0   6    73141.16    67956.38   1562.15 o
   0   1   6    15163.67    14416.46    216.92 o
  -1   2   6    27883.74    28234.55    549.58 o
   0   2   6    17799.72    17459.14    287.22 o
  -2   3   6    63535.44    62310.46    732.80 o
  -1   3   6     2076.22     2187.53    113.29 o
   0   3   6    34323.94    36378.34    501.81 o
  -3   4   6    15229.47    14936.70    232.73 o
  -2   4   6   107271.92   112030.37   1024.00 o
  -1   4   6    18251.81    17597.16    307.76 o
   0   4   6      877.01      754.91     58.91 o
  -4   5   6    23615.34    24264.91    373.83 o
  -3   5   6   157939.13   162023.66   2403.61 o
  -2   5   6     1850.48     1879.76     97.27 o
  -1   5   6    11839.96    12121.54    202.89 o
   0   5   6    12991.30    12990.53    188.91 o
  -5   6   6     2730.92     2534.42    111.04 o
  -4   6   6        8.62      -23.35     59.33 o
  -3   6   6    21087.09    22399.21    240.25 o
  -2   6   6     1931.80     2061.49     99.59 o
  -1   6   6      548.24      560.09     83.97 o
   0   6   6    14217.28    14362.70    288.60 o
  -6   7   6     5338.97     5263.44    154.19 o
  -5   7   6    15887.87    16373.96    439.96 o
  -4   7   6     3465.00     3421.61    119.57 o
  -3   7   6     3316.67     3226.61    141.02 o
  -2   7   6     2118.59     2149.49    153.88 o
  -1   7   6    21225.29    22410.81    358.58 o
   0   7   6     2839.10     2533.54    155.85 o
  -7   8   6     9796.11     9240.22    237.77 o
  -6   8   6    13025.84    12398.39    332.65 o
  -5   8   6   104895.79   107496.04   2270.23 o
  -4   8   6    39032.85    40427.13    756.03 o
  -3   8   6    23058.13    24707.34    459.38 o
  -2   8   6      206.83      112.70    107.95 o
  -1   8   6      450.46      258.11    150.18 o
   0   8   6    21323.87    22480.38    401.78 o
  -8   9   6     5845.95     5406.87    325.44 o
  -7   9   6       47.34      250.13    149.34 o
  -6   9   6    17818.38    17670.19    517.60 o
  -5   9   6    13704.53    13334.28    408.78 o
  -4   9   6    10102.79    10098.81    239.14 o
  -3   9   6     9093.62     9505.46    208.02 o
  -2   9   6       44.51      162.78    162.64 o
  -1   9   6     2563.26     2708.53    203.43 o
   0   9   6    12837.37    13636.24    292.42 o
  -9  10   6    11475.06    11116.18    331.19 o
  -8  10   6    11248.21    10860.99    356.19 o
  -7  10   6     1343.13     1123.65    206.69 o
  -6  10   6     3040.69     3122.91    219.15 o
  -5  10   6     6460.22     6534.33    227.88 o
  -4  10   6      360.87      343.72    207.74 o
  -3  10   6      563.80      798.44    194.76 o
  -2  10   6    20583.84    21719.93    383.36 o
  -1  10   6      184.92       15.37    198.30 o
   0  10   6    18820.96    19005.34    581.31 o
 -10  11   6     8494.65     8202.12    340.26 o
  -9  11   6    22201.48    22415.52    583.47 o
  -8  11   6     1980.91     2114.65    236.98 o
  -7  11   6      283.20      441.30    192.59 o
  -6  11   6     5068.86     4506.93    237.58 o
  -5  11   6      172.64      409.55    221.87 o
  -4  11   6     6617.48     6233.18    312.78 o
  -3  11   6    71748.35    76843.85   1018.46 o
  -2  11   6     3268.95     3503.20    249.11 o
  -1  11   6      341.75      172.55    289.78 o
   0  11   6     4461.76     4443.25    310.27 o
 -11  12   6      707.00      920.37    310.70 o
 -10  12   6       77.41       -7.82    291.11 o
  -9  12   6     3458.21     3274.49    292.21 o
  -8  12   6     6534.10     5845.25    288.51 o
  -7  12   6     5256.31     4921.50    317.37 o
  -6  12   6     1628.70     1405.70    253.29 o
  -5  12   6      214.90      718.52    298.89 o
  -4  12   6      377.15      235.59    273.94 o
  -3  12   6     6589.25     5828.23    338.98 o
  -2  12   6     1209.90      532.27    319.91 o
  -1  12   6      862.59      354.98    295.60 o
   0  12   6      656.14      368.98    326.03 o
 -12  13   6       15.08      189.17    397.82 o
 -11  13   6     2159.76     1457.08    350.66 o
 -10  13   6      376.24      631.71    339.56 o
  -9  13   6       81.69      -64.12    363.05 o
  -8  13   6     1632.88     1753.31    355.54 o
  -7  13   6     1808.41     1685.70    363.56 o
  -6  13   6     1090.25      662.49    380.23 o
  -5  13   6     5116.25     5089.39    452.30 o
  -4  13   6       10.05        6.03    406.75 o
  -3  13   6     3572.72     3118.16    433.15 o
  -2  13   6      437.03      423.12    388.59 o
  -1  13   6     2845.08     2768.62    426.99 o
   0  13   6     1957.00     1799.20    514.66 o
 -12  14   6      139.93     -171.55    477.47 o
 -11  14   6    19902.62    19644.62    749.13 o
 -10  14   6     6257.43     5836.15    450.62 o
  -9  14   6      282.74       67.61    406.82 o
  -8  14   6      220.99       67.64    387.19 o
  -7  14   6       92.88     -179.57    446.83 o
  -6  14   6     1725.59      962.63    581.89 o
  -5  14   6     5779.21     5111.35    562.86 o
  -4  14   6     2412.80     2084.80    535.85 o
  -3  14   6      252.17      -64.07    505.64 o
  -2  14   6     6958.13     5818.51    586.77 o
 -10  15   6      647.64     1318.01    537.84 o
  -9  15   6     2409.09     1845.46    550.53 o
  -8  15   6      116.49      282.86    551.44 o
  -7  15   6      464.52      168.00    543.43 o
  -6  15   6     5312.63     4366.51    639.79 o
  -5  15   6     2494.69     2332.58    591.99 o
   0   1   7     9817.70     9619.42    226.95 o
  -1   2   7     4152.91     4067.67    100.73 o
   0   2   7    37391.13    35282.31    481.16 o
  -2   3   7    80831.38    77070.88    965.07 o
  -1   3   7    34400.29    32843.49    486.29 o
   0   3   7     2733.71     2310.63     62.87 o
  -3   4   7      133.52      405.29     69.05 o
  -2   4   7    22445.41    21668.96    273.00 o
  -1   4   7    31945.98    30958.17    434.23 o
   0   4   7     8362.16     7432.73    164.07 o
  -4   5   7     2166.59     2031.33     94.17 o
  -3   5   7   233454.36   239682.72   3527.84 o
  -2   5   7    23807.09    23216.18    423.76 o
  -1   5   7       82.39      183.54     68.13 o
   0   5   7    29766.37    29819.79    460.64 o
  -5   6   7      193.05      378.43    103.13 o
  -4   6   7     8829.65     8319.40    132.73 o
  -3   6   7      714.19      695.74     86.79 o
  -2   6   7      280.16      367.18     85.87 o
  -1   6   7      431.97      598.15     91.02 o
   0   6   7      109.07       99.38    107.72 o
  -6   7   7     8136.58     8363.05    244.54 o
  -5   7   7     1311.84     1431.40    119.00 o
  -4   7   7       35.93      343.84     96.65 o
  -3   7   7     2895.78     2719.25    113.30 o
  -2   7   7      331.34      564.64    109.89 o
  -1   7   7    30075.90    31101.18    580.49 o
   0   7   7     7392.58     7344.32    286.22 o
  -7   8   7     1148.41      749.20    146.90 o
  -6   8   7    26429.85    26879.59    651.76 o
  -5   8   7   150470.53   156976.20   3112.93 o
  -4   8   7     1253.10     1187.45    125.58 o
  -3   8   7    56214.90    58875.20    799.39 o
  -2   8   7      144.14      353.97    133.76 o
  -1   8   7        7.25       63.61    147.15 o
   0   8   7    23481.57    24171.74    360.85 o
  -8   9   7    17183.76    17166.58    412.14 o
  -7   9   7     1836.80     1893.34    184.86 o
  -6   9   7    16230.75    15883.52    461.03 o
  -5   9   7     2461.65     2564.84    203.27 o
  -4   9   7    22439.08    23331.71    489.72 o
  -3   9   7        8.70     -136.93    136.93 o
  -2   9   7      159.18      275.82    173.76 o
  -1   9   7     8961.16     9294.41    318.17 o
   0   9   7     1653.13     1789.27    217.56 o
  -9  10   7     1699.54     1635.11    241.65 o
  -8  10   7      661.25      493.14    184.58 o
  -7  10   7     1688.85     1395.12    188.47 o
  -6  10   7     5911.24     5683.92    242.34 o
  -5  10   7      828.54      555.36    215.24 o
  -4  10   7     3591.62     3470.30    206.21 o
  -3  10   7     1034.28     1099.69    192.67 o
  -2  10   7      184.53       49.34    239.74 o
  -1  10   7     1584.01     1668.50    239.39 o
   0  10   7    20459.50    20046.51    416.62 o
 -10  11   7     8202.38     7668.88    322.83 o
  -9  11   7    40248.10    39412.02    697.46 o
  -8  11   7     8996.50     8882.02    324.89 o
  -7  11   7     1973.25     1812.13    206.88 o
  -6  11   7    10299.54     9971.87    306.00 o
  -5  11   7     2217.57     1556.00    234.55 o
  -4  11   7    10524.08    10475.82    373.46 o
  -3  11   7   106292.61   116128.65   1163.57 o
  -2  11   7        7.55       -4.69    244.44 o
  -1  11   7      156.42      600.22    299.27 o
   0  11   7     8523.66     8354.13    363.06 o
 -11  12   7       82.48      171.25    325.83 o
 -10  12   7     1327.95      646.20    328.13 o
  -9  12   7      953.62      736.70    295.26 o
  -8  12   7     2935.46     2795.83    324.50 o
  -7  12   7    12341.99    11980.67    469.35 o
  -6  12   7      933.26      319.30    301.26 o
  -5  12   7       36.99      154.62    300.79 o
  -4  12   7      334.12       72.91    269.35 o
  -3  12   7      954.85      874.13    326.26 o
  -2  12   7      174.65      379.98    316.32 o
  -1  12   7     2675.33     2661.66    371.34 o
   0  12   7      199.22      135.04    359.31 o
 -12  13   7        5.98     -378.11    421.17 o
 -11  13   7      972.04     1191.11    392.70 o
 -10  13   7      315.01     -199.27    374.95 o
  -9  13   7       70.28      119.43    397.73 o
  -8  13   7       65.26     -322.23    322.23 o
  -7  13   7     8997.22     9033.95    437.59 o
  -6  13   7      820.03      921.89    392.49 o
  -5  13   7      136.67     -352.99    352.99 o
  -4  13   7        7.60      118.39    438.14 o
  -3  13   7     5054.27     4700.20    447.19 o
  -2  13   7       53.26      302.09    425.79 o
  -1  13   7     7710.59     7400.16    463.39 o
   0  13   7      424.17     -128.82    487.11 o
 -12  14   7       95.07       83.78    499.07 o
 -11  14   7    25242.20    23425.22    617.04 o
 -10  14   7      474.97      318.69    435.79 o
  -9  14   7     1705.60     1774.61    416.94 o
  -8  14   7      753.06      556.07    416.87 o
  -7  14   7      609.20       57.86    397.89 o
  -6  14   7     3760.81     4432.36    534.61 o
  -5  14   7    13507.03    13771.06   1010.30 o
  -4  14   7       42.17     -379.29    560.67 o
  -3  14   7     2212.79     1847.33    542.87 o
  -2  14   7     4393.01     4504.01    539.77 o
 -10  15   7     1611.33     1801.09    535.61 o
  -9  15   7      337.11     -114.86    525.55 o
  -8  15   7     1829.52      956.07    583.26 o
  -7  15   7     1106.56     1282.62    574.30 o
  -6  15   7     6524.25     6351.68    726.24 o
  -5  15   7       45.72      783.06    656.62 o
   0   0   8   172755.14   160037.52   3093.24 o
   0   1   8   283768.03   274193.75   2198.48 o
  -1   2   8     6818.59     6064.43    157.03 o
   0   2   8     1227.86     1053.23     62.83 o
  -2   3   8    54995.52    54718.87    746.83 o
  -1   3   8     3825.73     3507.10     96.61 o
   0   3   8    11916.83    11391.89    161.59 o
  -3   4   8     6784.36     6563.27    106.68 o
  -2   4   8     1764.34     1819.13     71.35 o
  -1   4   8    16744.80    16674.63    299.50 o
   0   4   8     9051.94     9244.93    210.64 o
  -4   5   8     1492.56     1326.82     93.37 o
  -3   5   8   106528.47   107810.98   1525.99 o
  -2   5   8    16604.30    17108.46    361.03 o
  -1   5   8     1834.60     1489.11     84.09 o
   0   5   8     6919.92     6666.36    210.23 o
  -5   6   8     2758.06     2606.31    117.42 o
  -4   6   8    25766.29    26224.43    508.43 o
  -3   6   8     5260.14     4902.22    166.75 o
  -2   6   8     2450.83     2510.21    104.80 o
  -1   6   8   175127.23   187235.03   2184.87 o
   0   6   8    39490.05    40809.84    668.35 o
  -6   7   8    11544.16    11670.19    308.69 o
  -5   7   8     1004.93      865.74     91.07 o
  -4   7   8    23883.34    23544.89    398.50 o
  -3   7   8      788.97      623.48    110.86 o
  -2   7   8     5483.24     5257.68    177.19 o
  -1   7   8   454928.56   482420.59   7679.73 o
   0   7   8   151989.75   158717.02   3384.83 o
  -7   8   8     1451.21     1098.27    169.86 o
  -6   8   8     2574.74     2596.07    161.79 o
  -5   8   8    87161.60    93430.19   2306.43 o
  -4   8   8      594.56      500.22    169.92 o
  -3   8   8     7073.06     6958.46    213.72 o
  -2   8   8    23982.77    24687.56    429.88 o
  -1   8   8     5480.84     5217.93    228.73 o
   0   8   8      950.90      877.58    180.14 o
  -8   9   8     9691.86    10261.64    279.39 o
  -7   9   8    10847.53    10203.38    286.80 o
  -6   9   8       55.56      -81.58    152.69 o
  -5   9   8    14338.89    13670.70    525.24 o
  -4   9   8      365.22      383.39    149.52 o
  -3   9   8     2972.92     2864.26    181.40 o
  -2   9   8     5071.58     4759.79    255.71 o
  -1   9   8       42.86      226.56    176.31 o
   0   9   8      223.47      126.03    204.51 o
  -9  10   8    15035.92    15110.36    489.12 o
  -8  10   8       10.31       47.50    193.57 o
  -7  10   8    14455.75    14979.54    462.99 o
  -6  10   8     5374.12     5589.85    262.03 o
  -5  10   8      139.81     -110.05    202.66 o
  -4  10   8     9373.72     9789.07    260.02 o
  -3  10   8     9453.40     9687.40    438.87 o
  -2  10   8       36.46       87.33    219.81 o
  -1  10   8    19079.25    20021.80    528.43 o
   0  10   8    12048.12    12120.19    444.30 o
 -10  11   8        0.81       59.64    287.87 o
  -9  11   8    25620.89    25182.60    740.73 o
  -8  11   8      441.62      659.95    213.18 o
  -7  11   8      447.24      562.99    229.14 o
  -6  11   8     6930.35     6644.36    295.04 o
  -5  11   8     2945.04     2637.18    256.24 o
  -4  11   8       12.72       -3.19    206.24 o
  -3  11   8    63000.61    67469.63   1139.00 o
  -2  11   8      881.47      762.68    251.09 o
  -1  11   8        3.90       46.40    303.22 o
   0  11   8       59.31      341.36    306.15 o
 -11  12   8      548.24      937.18    345.26 o
 -10  12   8      981.83      836.95    325.91 o
  -9  12   8      344.97      265.38    334.92 o
  -8  12   8    20281.83    20881.36    612.56 o
  -7  12   8    98262.74   104219.52   1536.87 o
  -6  12   8     3607.74     3500.56    305.36 o
  -5  12   8     4969.14     4665.03    448.67 o
  -4  12   8      406.15      305.23    310.31 o
  -3  12   8      178.60      200.37    307.96 o
  -2  12   8      848.79      705.38    335.48 o
  -1  12   8    19056.10    18077.41    545.15 o
   0  12   8     1209.82      922.08    361.02 o
 -12  13   8        2.72     -434.61    441.16 o
 -11  13   8       48.93     -353.84    409.26 o
 -10  13   8      416.05      123.16    411.33 o
  -9  13   8     4149.53     4504.86    405.50 o
  -8  13   8     4325.19     4290.76    478.46 o
  -7  13   8    91489.99    97835.80   1533.47 o
  -6  13   8     2721.73     2627.55    419.76 o
  -5  13   8      135.55     -113.63    345.61 o
  -4  13   8     2292.94     2767.01    462.46 o
  -3  13   8      184.31     -322.59    441.83 o
  -2  13   8     1759.29      806.16    439.18 o
  -1  13   8    70006.00    70462.42   1775.99 o
   0  13   8     6512.10     7495.27    561.74 o
 -12  14   8      772.51      734.39    530.34 o
 -11  14   8    14126.00    12973.47    554.96 o
 -10  14   8       19.64     -441.14    441.14 o
  -9  14   8     3638.66     3933.87    469.41 o
  -8  14   8    19194.68    19530.29    600.73 o
  -7  14   8     1170.93      825.10    470.56 o
  -6  14   8      197.86      471.73    530.01 o
  -5  14   8      317.71      545.78    522.43 o
  -4  14   8        1.41     -113.30    546.27 o
  -3  14   8     2560.12     2910.81    550.81 o
  -2  14   8    50801.55    50556.76    943.08 o
  -9  15   8      178.53     1003.37    573.41 o
  -8  15   8     2012.00     1683.36    621.89 o
  -7  15   8     5335.88     5374.66    872.05 o
  -6  15   8      382.68      360.11    603.97 o
   0   1   9    98003.75    95887.67   1493.86 o
  -1   2   9      638.34      704.94     83.39 o
   0   2   9       24.65        6.73     63.17 o
  -2   3   9    39301.70    38454.96    545.71 o
  -1   3   9     2316.08     1955.24     99.76 o
   0   3   9     3217.62     2989.86    103.93 o
  -3   4   9    88934.17    90741.42   1195.14 o
  -2   4   9    20041.40    20383.62    295.37 o
  -1   4   9     8849.28     8696.64    188.56 o
   0   4   9      610.11      580.43    109.97 o
  -4   5   9     5000.03     4676.17    118.65 o
  -3   5   9    11864.54    12035.38    247.78 o
  -2   5   9    30753.71    29813.42    501.20 o
  -1   5   9      140.01      158.07     80.26 o
   0   5   9    12248.06    12989.85    320.39 o
  -5   6   9       75.67       45.81    127.08 o
  -4   6   9     8375.03     8705.94    307.23 o
  -3   6   9     1350.57     1085.00    107.59 o
  -2   6   9    13424.73    13619.08    263.65 o
  -1   6   9    90758.38    95539.14   1203.03 o
   0   6   9        1.38       55.45    116.60 o
  -6   7   9      732.58      506.73    158.64 o
  -5   7   9     2534.92     2150.26    151.93 o
  -4   7   9     5601.45     5516.03    214.26 o
  -3   7   9     2654.56     2981.40    136.58 o
  -2   7   9      147.99      320.13    112.66 o
  -1   7   9   240944.00   263444.13   3202.79 o
   0   7   9    69265.37    70688.20   1889.64 o
  -7   8   9      520.90      757.70    171.75 o
  -6   8   9     4567.33     3939.40    217.11 o
  -5   8   9    12900.08    12962.20    360.41 o
  -4   8   9     1943.33     1685.38    144.59 o
  -3   8   9      836.74      927.69    126.61 o
  -2   8   9    13458.52    13785.53    274.02 o
  -1   8   9       15.78        1.61    176.63 o
   0   8   9     2025.46     2279.05    235.19 o
  -8   9   9     6273.39     6062.19    267.25 o
  -7   9   9     9031.67     9018.33    279.21 o
  -6   9   9    15684.58    14612.99    460.89 o
  -5   9   9    52174.81    55181.89    732.83 o
  -4   9   9       99.82       55.90    147.98 o
  -3   9   9       46.11       -3.72    132.47 o
  -2   9   9    19464.01    19885.91    456.01 o
  -1   9   9     1386.68     1077.59    206.22 o
   0   9   9     3993.81     4162.38    250.17 o
  -9  10   9    46141.77    48176.61   1298.92 o
  -8  10   9      621.04      634.73    245.00 o
  -7  10   9     7103.26     7203.52    407.12 o
  -6  10   9     8098.35     8242.23    293.71 o
  -5  10   9     1175.34      887.66    199.66 o
  -4  10   9    13362.23    14822.59    350.90 o
  -3  10   9     9859.65    10172.61    337.89 o
  -2  10   9      711.37      881.58    225.83 o
  -1  10   9     8337.46     7911.99    348.85 o
   0  10   9      162.31       41.08    238.58 o
 -10  11   9     7081.78     7892.58    345.84 o
  -9  11   9    11353.09    10489.79    382.81 o
  -8  11   9      129.46      362.67    263.06 o
  -7  11   9      845.64      722.23    276.88 o
  -6  11   9     2688.41     3030.59    274.37 o
  -5  11   9     2580.46     2256.78    256.39 o
  -4  11   9    11650.87    11987.71    301.22 o
  -3  11   9     8782.30     8492.73    304.85 o
  -2  11   9      135.31     -172.25    233.35 o
  -1  11   9      150.37      283.95    303.01 o
   0  11   9       20.48      774.91    334.49 o
 -11  12   9     1622.69     1642.09    372.20 o
 -10  12   9     1119.14     1307.56    370.01 o
  -9  12   9       52.93     -325.98    325.98 o
  -8  12   9     5965.40     5562.29    380.84 o
  -7  12   9    51796.24    53715.80    919.11 o
  -6  12   9      448.58      659.76    334.94 o
  -5  12   9     2851.45     2455.86    343.06 o
  -4  12   9    11042.76    11699.27    399.85 o
  -3  12   9      880.06     1171.73    315.02 o
  -2  12   9     1721.63     1458.08    360.04 o
  -1  12   9     2327.00     2371.90    401.60 o
   0  12   9       34.17      -51.64    395.20 o
 -12  13   9       67.17      347.35    530.18 o
 -11  13   9     1158.32     1185.85    423.61 o
 -10  13   9      719.32      671.93    410.41 o
  -9  13   9      179.64       98.75    366.95 o
  -8  13   9       56.66     -125.10    379.21 o
  -7  13   9    52055.87    53924.20   1061.80 o
  -6  13   9     1732.56     1676.32    413.01 o
  -5  13   9        0.46      227.63    367.39 o
  -4  13   9     4806.61     5357.54    490.32 o
  -3  13   9      876.44      432.80    432.99 o
  -2  13   9       23.65       41.81    448.60 o
  -1  13   9    46720.83    47286.62   1223.67 o
   0  13   9     8163.30     8238.18    558.54 o
 -11  14   9     4420.60     3799.18    497.32 o
 -10  14   9       28.07     -109.03    457.05 o
  -9  14   9      746.30     -323.63    445.76 o
  -8  14   9    14396.86    13020.37    658.66 o
  -7  14   9      181.59     -147.53    506.64 o
  -6  14   9      187.07      610.54    538.03 o
  -5  14   9      113.44     -298.61    530.70 o
  -4  14   9       36.27       19.73    534.61 o
  -3  14   9     2581.49     1797.46    535.74 o
  -8  15   9      473.67       50.07    598.05 o
  -7  15   9     1201.37     1109.56    599.18 o
   0   0  10  2032422.13  1691108.75  41226.68 o
   0   1  10    21319.91    20085.89    282.22 o
  -1   2  10     2113.01     2066.72    121.69 o
   0   2  10     1700.18     1521.73    114.08 o
  -2   3  10     3415.18     3228.33    109.54 o
  -1   3  10      743.26      685.34     93.23 o
   0   3  10   153943.63   160947.03   2936.83 o
  -3   4  10     5928.66     5838.70    154.16 o
  -2   4  10   130799.69   131809.20   1828.58 o
  -1   4  10     1197.00     1194.86    101.51 o
   0   4  10     1822.31     1871.41    125.11 o
  -4   5  10    15884.90    16084.28    277.28 o
  -3   5  10       67.59       97.58     72.78 o
  -2   5  10       67.42       54.86    101.78 o
  -1   5  10      929.55      894.08    130.83 o
   0   5  10    13219.72    12930.40    296.45 o
  -5   6  10     2490.81     2230.68    130.81 o
  -4   6  10     3058.91     3046.39    116.20 o
  -3   6  10    40232.25    43221.38    695.91 o
  -2   6  10      913.45      960.64    131.63 o
  -1   6  10    12947.48    13738.78    269.42 o
   0   6  10   399710.72   438137.28   6967.75 o
  -6   7  10      283.29      297.04    120.32 o
  -5   7  10     1163.74     1077.33    115.62 o
  -4   7  10     2666.43     2592.95    180.59 o
  -3   7  10     1611.45     1783.58    141.03 o
  -2   7  10    61202.80    64551.97    797.40 o
  -1   7  10    27764.66    28918.46    520.78 o
   0   7  10     7635.92     7538.17    244.86 o
  -7   8  10       28.30       85.28    195.83 o
  -6   8  10      722.95      707.89    212.13 o
  -5   8  10      124.46      254.08    130.37 o
  -4   8  10    48307.61    51195.57    853.49 o
  -3   8  10     1298.32     1142.85    149.79 o
  -2   8  10     6580.99     6487.67    182.50 o
  -1   8  10    58215.99    63124.64   1012.26 o
   0   8  10     1394.72     1213.20    195.62 o
  -8   9  10      107.32     -114.14    209.18 o
  -7   9  10     1761.21     1580.89    244.72 o
  -6   9  10     4864.63     4395.58    272.29 o
  -5   9  10     3498.47     2841.35    182.72 o
  -4   9  10       90.84      -23.97    165.37 o
  -3   9  10      704.72      632.70    198.05 o
  -2   9  10     3920.75     3874.31    219.38 o
  -1   9  10      425.49       28.22    208.49 o
   0   9  10     7910.08     7190.76    288.44 o
  -9  10  10     3502.76     3698.79    275.29 o
  -8  10  10     4648.09     4684.21    306.48 o
  -7  10  10      879.12      918.32    244.00 o
  -6  10  10      565.99      864.47    246.01 o
  -5  10  10    15394.64    15041.82    296.48 o
  -4  10  10     3898.96     3547.49    220.33 o
  -3  10  10      138.46      118.00    182.63 o
  -2  10  10     3139.30     3473.52    336.27 o
  -1  10  10      413.33      487.41    237.36 o
   0  10  10      524.71      228.90    332.79 o
 -10  11  10    12369.98    12279.47    457.17 o
  -9  11  10     1115.14      513.07    275.64 o
  -8  11  10     3247.10     3159.16    296.05 o
  -7  11  10     3770.93     3822.11    299.33 o
  -6  11  10     1443.83     1055.92    281.73 o
  -5  11  10     4135.59     3805.69    285.54 o
  -4  11  10     8490.61     8068.07    346.78 o
  -3  11  10       51.19     -242.34    242.34 o
  -2  11  10     2467.37     2323.18    277.37 o
  -1  11  10    14641.65    14154.97    414.76 o
   0  11  10      402.24      714.12    346.92 o
 -11  12  10     1635.09     1423.00    402.39 o
 -10  12  10      218.74     -111.03    364.82 o
  -9  12  10     2096.10     2734.79    360.23 o
  -8  12  10     2136.24     2475.05    374.26 o
  -7  12  10     3841.47     3530.44    350.16 o
  -6  12  10    21334.51    21330.40    498.95 o
  -5  12  10       39.44     -238.37    321.85 o
  -4  12  10     3115.18     2780.24    325.57 o
  -3  12  10     9489.10     9100.31    430.14 o
  -2  12  10        4.30      282.58    355.02 o
  -1  12  10       24.87     -433.80    433.80 o
   0  12  10     7118.30     6529.35    532.48 o
 -12  13  10        4.94     -252.01    535.77 o
 -11  13  10     9931.78     9859.02    701.15 o
 -10  13  10      359.61     -104.79    398.64 o
  -9  13  10       13.23      521.94    383.87 o
  -8  13  10   159051.73   167172.67   3213.16 o
  -7  13  10     4246.98     4033.21    565.50 o
  -6  13  10       10.55      195.49    413.35 o
  -5  13  10     8493.21     8498.77    445.13 o
  -4  13  10      454.34      433.16    445.58 o
  -3  13  10      172.26      678.42    455.34 o
  -2  13  10    42733.59    44348.87   1050.47 o
  -1  13  10     4006.07     2566.11    504.63 o
 -11  14  10      593.58      787.97    630.62 o
 -10  14  10    11584.62    10729.16    732.28 o
  -9  14  10       66.19      219.79    555.57 o
  -8  14  10     2798.05     2141.40    478.35 o
  -7  14  10      617.66     -211.04    506.97 o
  -6  14  10       38.03     -559.41    559.41 o
  -5  14  10      250.32     1487.89    607.09 o
  -4  14  10      578.02      312.27    571.77 o
  -3  14  10     1357.92     1869.30    578.21 o
   0   1  11      459.81      391.93    141.12 o
  -1   2  11       78.73      190.54     86.38 o
   0   2  11     2114.31     2030.62    137.05 o
  -2   3  11     1098.17      981.52    113.00 o
  -1   3  11     7636.33     6975.37    193.72 o
   0   3  11     4232.60     4088.21    197.47 o
  -3   4  11    42311.75    43484.07    477.51 o
  -2   4  11   205520.39   209028.33   3594.63 o
  -1   4  11     6462.44     6312.75    233.52 o
   0   4  11      130.58      258.01     92.76 o
  -4   5  11    10664.47    11025.87    181.04 o
  -3   5  11      662.26      721.72     89.01 o
  -2   5  11    20061.81    19346.76    578.24 o
  -1   5  11       45.28      105.52    114.57 o
   0   5  11      170.92      160.97    112.72 o
  -5   6  11     4710.15     4451.68    155.72 o
  -4   6  11      793.05      756.39    100.69 o
  -3   6  11     1758.93     1559.81    131.65 o
  -2   6  11    15440.83    15854.00    281.55 o
  -1   6  11     1781.96     2364.17    186.19 o
   0   6  11      309.59      197.89    153.58 o
  -6   7  11     4639.54     4366.49    183.11 o
  -5   7  11     6332.79     6353.38    230.79 o
  -4   7  11      330.17      421.27    125.34 o
  -3   7  11      421.35      338.92    146.31 o
  -2   7  11      136.35      111.11    204.22 o
  -1   7  11    13707.22    13391.93    382.00 o
   0   7  11     2095.72     2191.41    257.90 o
  -7   8  11     1148.82      655.28    228.54 o
  -6   8  11     4964.43     4541.03    261.05 o
  -5   8  11       49.12     -132.41    132.41 o
  -4   8  11    59346.92    63916.40   1021.18 o
  -3   8  11     5539.51     5355.22    244.03 o
  -2   8  11     1655.97     1434.76    183.05 o
  -1   8  11       84.29      118.59    168.15 o
   0   8  11     1510.21     1377.33    235.75 o
  -8   9  11      497.55      721.02    255.40 o
  -7   9  11      171.71      105.52    237.77 o
  -6   9  11    24696.96    24489.39    593.38 o
  -5   9  11    25809.46    27876.12    432.17 o
  -4   9  11        4.66      123.59    179.24 o
  -3   9  11     2015.95     2044.12    204.04 o
  -2   9  11     6753.50     6884.62    257.33 o
  -1   9  11     4402.94     3946.22    245.03 o
   0   9  11     7570.74     7604.03    316.74 o
  -9  10  11    24160.05    24547.59    562.46 o
  -8  10  11    29369.79    28473.51    754.69 o
  -7  10  11     1866.65     1288.74    250.31 o
  -6  10  11     1739.74     1620.99    261.53 o
  -5  10  11     3919.63     3978.98    217.83 o
  -4  10  11     5756.14     5359.90    267.48 o
  -3  10  11     8182.95     7882.49    292.72 o
  -2  10  11    21238.24    21401.46    468.85 o
  -1  10  11     1442.81     1739.73    266.55 o
   0  10  11     2378.07     2856.61    313.54 o
 -10  11  11    23549.99    24225.33    567.81 o
  -9  11  11     1518.57     1241.30    300.03 o
  -8  11  11     2006.29     2257.34    319.75 o
  -7  11  11      460.31      726.90    274.50 o
  -6  11  11      577.52      538.24    279.52 o
  -5  11  11      210.05      216.76    256.24 o
  -4  11  11    24569.97    25703.86    519.45 o
  -3  11  11       27.25      173.04    292.58 o
  -2  11  11     1303.33     1496.07    343.21 o
  -1  11  11      155.69      290.12    499.71 o
   0  11  11     1044.14      849.58    415.53 o
 -11  12  11       30.31      823.73    433.06 o
 -10  12  11      360.12      572.12    379.79 o
  -9  12  11      255.60      342.46    375.78 o
  -8  12  11     1076.15      782.40    350.37 o
  -7  12  11     1832.36     1900.13    335.76 o
  -6  12  11      285.57      356.93    348.66 o
  -5  12  11     1557.15     1384.67    373.67 o
  -4  12  11     5846.83     6428.71    386.63 o
  -3  12  11     9176.99     8822.15    413.58 o
  -2  12  11     3047.42     2098.29    391.67 o
  -1  12  11      722.61     -186.68    446.49 o
   0  12  11     1226.16     1025.77    458.05 o
 -12  13  11       75.33       29.06    455.51 o
 -11  13  11     6686.34     7203.16    533.17 o
 -10  13  11      426.08      497.05    410.13 o
  -9  13  11      951.94     1080.92    386.87 o
  -8  13  11       79.87     -406.69    406.69 o
  -7  13  11     2465.04     2261.84    457.91 o
  -6  13  11       28.03     -244.18    404.46 o
  -5  13  11     1113.92      682.34    429.31 o
  -4  13  11      286.06      194.60    462.45 o
  -3  13  11       11.01     -426.48    458.64 o
  -2  13  11      578.67      468.80    541.94 o
  -1  13  11     3380.63     3792.39    562.79 o
 -10  14  11     2276.64     2092.59    483.07 o
  -9  14  11     1436.47      866.14    621.11 o
  -8  14  11       46.49     -468.73    468.73 o
  -7  14  11      107.34      187.81    534.46 o
  -6  14  11     2624.92     2751.72    755.95 o
  -5  14  11      401.12      383.14    600.11 o
  -4  14  11     5874.56     5581.31    666.49 o
   0   0  12   131725.72   124063.64   3712.00 o
   0   1  12    14183.36    14159.34    348.10 o
  -1   2  12      539.46      360.53    101.48 o
   0   2  12    24536.88    23256.55    367.80 o
  -2   3  12     2152.59     1986.27    149.17 o
  -1   3  12    38188.12    37156.69    518.56 o
   0   3  12     9892.94     8750.88    389.82 o
  -3   4  12   205063.22   208697.52   3528.34 o
  -2   4  12     4751.13     4719.09    144.94 o
  -1   4  12     8331.15     8287.46    252.58 o
   0   4  12     1714.98     1351.20    136.75 o
  -4   5  12     3818.05     3850.15    117.74 o
  -3   5  12    12149.01    12479.33    193.00 o
  -2   5  12   103578.68   105795.78   2362.06 o
  -1   5  12      629.26      572.62    126.33 o
   0   5  12    11022.51    11257.38    362.75 o
  -5   6  12    37340.36    38861.65    795.47 o
  -4   6  12     3172.28     2967.15    119.30 o
  -3   6  12     1389.24     1026.76    148.20 o
  -2   6  12    41270.64    44072.28    944.24 o
  -1   6  12      396.41      597.64    173.27 o
   0   6  12    20038.17    19381.29    549.15 o
  -6   7  12    30144.21    31270.83    688.18 o
  -5   7  12      243.45      161.11    107.55 o
  -4   7  12    11368.93    11237.31    353.74 o
  -3   7  12     5080.80     4849.81    218.43 o
  -2   7  12    17105.61    17225.05    403.33 o
  -1   7  12     6122.89     5829.90    233.55 o
   0   7  12       16.62      227.80    177.35 o
  -7   8  12      319.03       96.82    224.51 o
  -6   8  12    20425.63    20861.34    551.79 o
  -5   8  12     9299.62     8871.13    341.10 o
  -4   8  12     1974.63     2048.40    185.91 o
  -3   8  12    14701.85    15835.69    316.79 o
  -2   8  12    10104.61    10059.20    278.55 o
  -1   8  12    13544.60    14312.06    331.71 o
   0   8  12     6759.56     7130.22    338.66 o
  -8   9  12      481.12      377.16    267.05 o
  -7   9  12       11.54     -236.94    244.69 o
  -6   9  12     2022.19     1788.32    242.21 o
  -5   9  12   133880.36   145177.09   2061.06 o
  -4   9  12     1582.44     2058.41    211.38 o
  -3   9  12      153.67       89.99    208.32 o
  -2   9  12    20372.02    21330.04    367.08 o
  -1   9  12     7004.85     7034.09    280.29 o
   0   9  12     1887.45     1707.83    270.97 o
  -9  10  12   100068.73   110234.45   1538.49 o
  -8  10  12     1370.63     1396.92    305.60 o
  -7  10  12      305.80      346.09    289.62 o
  -6  10  12     1573.75     1117.33    283.61 o
  -5  10  12     1421.23     1205.11    209.15 o
  -4  10  12     3758.25     3631.53    259.70 o
  -3  10  12    46500.06    48863.21    592.56 o
  -2  10  12       30.09      177.64    268.02 o
  -1  10  12     1809.26     1785.98    315.72 o
   0  10  12     5160.60     5523.13    392.35 o
 -10  11  12     3431.46     3408.64    427.54 o
  -9  11  12      839.12     1138.29    318.67 o
  -8  11  12     9009.56     8627.66    391.39 o
  -7  11  12      371.45      755.96    291.45 o
  -6  11  12     1254.97     1595.21    301.46 o
  -5  11  12     3910.92     3950.39    351.12 o
  -4  11  12     3552.70     3596.03    290.27 o
  -3  11  12     9766.89     9315.87    383.59 o
  -2  11  12    14813.17    14366.72    433.90 o
  -1  11  12      840.26      517.43    381.24 o
   0  11  12     4160.71     3547.22    472.48 o
 -11  12  12      575.47      722.92    437.66 o
 -10  12  12     1252.81     1648.75    424.66 o
  -9  12  12      308.24       -7.26    359.02 o
  -8  12  12     5461.08     6606.48    422.42 o
  -7  12  12       50.46      188.97    324.62 o
  -6  12  12      202.05     -264.06    339.05 o
  -5  12  12     7362.27     6757.90    430.55 o
  -4  12  12    23584.21    23471.16    979.08 o
  -3  12  12     1206.53     1594.95    373.92 o
  -2  12  12     4976.76     4321.59    457.96 o
  -1  12  12     2141.46     2063.11    491.20 o
   0  12  12       26.28     -484.64    484.64 o
 -12  13  12      591.66      896.93    509.85 o
 -11  13  12      845.28      798.07    466.44 o
 -10  13  12     3482.61     2939.15    488.61 o
  -9  13  12     2081.60     1594.06    422.29 o
  -8  13  12    27118.65    28004.16    683.46 o
  -7  13  12     1545.15     1054.86    468.78 o
  -6  13  12      592.17      899.32    442.63 o
  -5  13  12     1598.56     1912.33    461.09 o
  -4  13  12      152.09      389.35    457.82 o
  -3  13  12      285.67      430.78    470.16 o
  -2  13  12     6430.56     6142.95    676.00 o
  -1  13  12     1461.83     1445.15    615.17 o
 -10  14  12      246.64      301.45    539.87 o
  -9  14  12     1166.43      550.62    566.21 o
  -8  14  12      274.02      868.08    571.18 o
  -7  14  12       29.27       59.38    548.38 o
  -6  14  12     4864.92     3919.85    694.89 o
  -5  14  12     5662.70     5888.32    830.74 o
  -4  14  12        5.55      238.35    626.72 o
   0   1  13     2510.04     2366.37    190.00 o
  -1   2  13     2777.89     2680.34    198.18 o
   0   2  13     5127.82     4561.01    247.94 o
  -2   3  13      551.53      824.96    182.95 o
  -1   3  13    39281.29    39338.59    714.91 o
   0   3  13      146.18      103.86    129.28 o
  -3   4  13   398530.19   407934.44   5577.98 o
  -2   4  13    39485.57    39729.62    751.49 o
  -1   4  13     5247.96     5285.94    194.18 o
   0   4  13     4770.28     4618.39    212.99 o
  -4   5  13       24.53        2.86     95.04 o
  -3   5  13    95700.68   101061.78   1396.24 o
  -2   5  13   100695.25   101742.84   2753.36 o
  -1   5  13     1067.79      995.53    206.86 o
   0   5  13     3959.47     3765.07    311.74 o
  -5   6  13    28683.47    28407.30    727.61 o
  -4   6  13     6047.65     5955.17    221.75 o
  -3   6  13      305.78      147.83    149.60 o
  -2   6  13    46779.50    49009.12    904.15 o
  -1   6  13     4179.41     3841.35    213.03 o
   0   6  13        6.01     -175.28    175.28 o
  -6   7  13    42434.53    44340.43    829.16 o
  -5   7  13      145.98      163.60    167.57 o
  -4   7  13    51487.29    52012.57   1284.60 o
  -3   7  13     8677.38     9057.28    384.02 o
  -2   7  13      244.04      299.88    183.80 o
  -1   7  13     6722.97     6476.25    305.12 o
   0   7  13      138.72      187.97    170.47 o
  -7   8  13      309.45      120.77    186.71 o
  -6   8  13    13310.60    12606.81    456.92 o
  -5   8  13    78892.71    83207.32   1405.64 o
  -4   8  13     8999.50     8509.76    251.75 o
  -3   8  13     1437.66     1487.90    189.12 o
  -2   8  13      169.05      289.70    203.16 o
  -1   8  13        9.62       96.11    216.02 o
   0   8  13      631.64       53.10    244.03 o
  -8   9  13     2645.45     2051.91    291.54 o
  -7   9  13     2178.70     2622.21    285.64 o
  -6   9  13     2387.55     2315.53    222.90 o
  -5   9  13   247310.77   266128.72   3353.55 o
  -4   9  13     3872.31     3598.42    230.92 o
  -3   9  13       56.64      -54.83    218.04 o
  -2   9  13    16664.58    16712.31    393.77 o
  -1   9  13     2370.55     2090.63    273.00 o
   0   9  13      419.60      400.97    269.91 o
  -9  10  13   184211.09   202671.48   2874.62 o
  -8  10  13     3344.86     2950.07    330.47 o
  -7  10  13     1309.60     1053.98    295.78 o
  -6  10  13     1379.98     1208.04    275.29 o
  -5  10  13      262.14      319.01    270.85 o
  -4  10  13     1244.18      760.68    251.81 o
  -3  10  13    76032.95    85071.45   1290.01 o
  -2  10  13     2916.30     2860.83    324.71 o
  -1  10  13      377.47      679.28    294.96 o
   0  10  13    10669.96    10570.54    450.50 o
 -10  11  13     3072.76     2840.97    431.45 o
  -9  11  13    13601.41    13712.34    438.76 o
  -8  11  13     1314.67      919.58    313.31 o
  -7  11  13        0.95     -119.15    302.42 o
  -6  11  13     1929.84     1887.82    309.38 o
  -5  11  13     2987.63     3762.59    313.68 o
  -4  11  13     2339.70     1684.10    280.01 o
  -3  11  13    70914.84    74474.79    946.36 o
  -2  11  13    26257.91    28138.42    885.08 o
  -1  11  13       39.19     -332.41    332.41 o
   0  11  13     1195.53      750.84    452.31 o
 -11  12  13      894.32      533.22    445.28 o
 -10  12  13     2839.42     3897.51    447.38 o
  -9  12  13       15.27      481.46    359.65 o
  -8  12  13      926.62      740.29    345.54 o
  -7  12  13       90.43      170.94    338.33 o
  -6  12  13      202.98      848.59    364.56 o
  -5  12  13     8614.41     8258.79    710.69 o
  -4  12  13    50432.48    54742.74   1450.42 o
  -3  12  13      764.80      139.68    382.47 o
  -2  12  13     4663.26     3529.02    453.77 o
  -1  12  13     4933.13     4452.93    562.79 o
   0  12  13       25.37     1266.13    524.14 o
 -11  13  13      186.85      375.30    472.62 o
 -10  13  13     8787.94     8169.49    524.53 o
  -9  13  13       81.30     -439.92    439.92 o
  -8  13  13       47.79     -457.62    457.62 o
  -7  13  13      219.84       68.89    440.36 o
  -6  13  13      174.03       41.39    449.00 o
  -5  13  13      152.50      416.52    444.98 o
  -4  13  13     2996.27     2018.07    573.48 o
  -3  13  13     1164.53     1233.05    523.70 o
  -2  13  13       89.63      356.77    579.14 o
  -9  14  13      910.04     1250.56    596.99 o
  -8  14  13       52.50       70.30    591.50 o
  -7  14  13      166.70     -329.03    582.22 o
  -6  14  13     4403.21     3893.13    713.98 o
  -5  14  13    14897.30    14136.31    901.57 o
   0   0  14    14877.30    12866.16    903.41 o
   0   1  14       89.02      297.08    192.71 o
  -1   2  14     1494.02     1358.26    145.26 o
   0   2  14     5398.00     5327.62    221.31 o
  -2   3  14    12125.43    12082.50    285.72 o
  -1   3  14     6558.67     6358.25    262.05 o
   0   3  14     1408.30     1345.20    161.31 o
  -3   4  14    83635.82    82779.41   1246.86 o
  -2   4  14     9704.70     9556.77    237.89 o
  -1   4  14     1222.13     1011.50    149.92 o
   0   4  14      621.96      758.40    174.67 o
  -4   5  14     8426.47     8286.56    190.13 o
  -3   5  14    77148.62    78110.13   1049.25 o
  -2   5  14     4502.01     3759.46    220.86 o
  -1   5  14      869.20      521.51    134.84 o
   0   5  14    30953.12    33046.09    936.90 o
  -5   6  14      784.86      635.58    196.97 o
  -4   6  14     6480.62     6335.32    194.40 o
  -3   6  14     2757.80     2778.41    186.16 o
  -2   6  14     2801.65     2928.56    210.25 o
  -1   6  14     7916.98     8651.03    278.03 o
   0   6  14      996.82      877.39    184.28 o
  -6   7  14     2667.16     2417.51    196.96 o
  -5   7  14     1928.63     1826.24    201.65 o
  -4   7  14    24904.16    25421.64    662.88 o
  -3   7  14       35.62      -44.43    176.71 o
  -2   7  14     3071.23     3067.25    237.00 o
  -1   7  14       96.05      221.10    229.77 o
   0   7  14     1002.72     1154.79    205.48 o
  -7   8  14      457.31      523.47    249.86 o
  -6   8  14     1273.28     1581.01    216.94 o
  -5   8  14    63996.98    67400.44    975.46 o
  -4   8  14     4992.53     4653.89    248.61 o
  -3   8  14    13840.55    14115.81    305.27 o
  -2   8  14      959.98      912.10    218.53 o
  -1   8  14     1172.11      896.14    239.40 o
   0   8  14    18773.68    20043.63    509.68 o
  -8   9  14      651.69      628.11    267.75 o
  -7   9  14     5189.59     5225.12    298.55 o
  -6   9  14     5857.58     5788.64    278.39 o
  -5   9  14    56973.53    59700.59   1028.81 o
  -4   9  14      791.89      778.60    236.13 o
  -3   9  14     3416.57     3074.75    316.58 o
  -2   9  14     2232.50     2307.47    254.24 o
  -1   9  14       11.91     -270.91    270.91 o
   0   9  14     4776.36     5171.74    347.39 o
  -9  10  14    47094.25    49826.46    806.00 o
  -8  10  14      551.84      552.02    283.87 o
  -7  10  14        8.85      206.08    287.15 o
  -6  10  14     1578.65     1792.89    298.58 o
  -5  10  14      224.31      255.29    218.69 o
  -4  10  14      734.03      906.36    261.15 o
  -3  10  14    14120.79    14311.82    474.79 o
  -2  10  14      666.30      988.85    315.05 o
  -1  10  14     1764.01     1708.78    375.08 o
   0  10  14    12363.61    13198.87    475.91 o
 -10  11  14     3721.38     4649.07    472.40 o
  -9  11  14    11050.52    11528.63    468.79 o
  -8  11  14     1760.55     1877.45    335.80 o
  -7  11  14       45.59     -275.54    311.51 o
  -6  11  14    14151.63    14286.81    476.77 o
  -5  11  14      413.52      326.04    293.37 o
  -4  11  14     6649.19     6899.43    358.64 o
  -3  11  14    51638.84    56216.13    840.20 o
  -2  11  14     8921.52     7795.39    415.58 o
  -1  11  14      305.97       24.93    383.62 o
   0  11  14     5238.52     5100.37    484.45 o
 -11  12  14     1101.83     1187.60    462.22 o
 -10  12  14     3969.47     3797.10    594.31 o
  -9  12  14     1121.66     1685.65    454.49 o
  -8  12  14      722.70      692.08    372.66 o
  -7  12  14      164.27      102.14    350.78 o
  -6  12  14      246.93      634.18    379.07 o
  -5  12  14      485.96      358.12    421.67 o
  -4  12  14    10812.45    10377.99    629.24 o
  -3  12  14     2003.50     2080.02    444.96 o
  -2  12  14      120.36      411.21    490.66 o
  -1  12  14      445.48       21.44    486.95 o
   0  12  14      203.14      235.31    552.79 o
 -11  13  14      496.99      924.43    462.17 o
 -10  13  14      541.84      709.95    470.26 o
  -9  13  14       45.00      649.86    462.50 o
  -8  13  14     6642.98     6806.43    505.97 o
  -7  13  14      797.88     1038.88    544.26 o
  -6  13  14     2970.85     3918.33    473.20 o
  -5  13  14        2.90      199.46    489.43 o
  -4  13  14     1437.61      895.90    563.59 o
  -3  13  14     5088.90     4870.76    731.80 o
  -2  13  14     2274.77     1789.49    656.92 o
  -7  14  14      464.51      134.19    637.42 o
   0   1  15      768.76      508.95    214.01 o
  -1   2  15    74611.12    76327.45    896.94 o
   0   2  15       98.40      225.52    206.00 o
  -2   3  15       16.92       56.79    165.44 o
  -1   3  15    16797.38    16913.52    401.93 o
   0   3  15     1628.91     1650.42    237.85 o
  -3   4  15    39936.09    39920.03    631.56 o
  -2   4  15   281802.19   284959.34   4216.04 o
  -1   4  15     1029.74     1167.86    177.14 o
   0   4  15     1282.76     1348.08    205.14 o
  -4   5  15     4746.42     4856.75    182.68 o
  -3   5  15     3076.49     2722.62    141.03 o
  -2   5  15    10411.72    10949.14    223.48 o
  -1   5  15    21279.81    22199.62    567.22 o
   0   5  15     4753.61     4174.38    279.90 o
  -5   6  15      402.00      270.79    165.50 o
  -4   6  15     6871.15     6594.30    206.44 o
  -3   6  15       24.74      294.85    152.01 o
  -2   6  15     3434.57     3438.97    252.20 o
  -1   6  15     2136.24     2000.35    218.64 o
   0   6  15     1032.41     1101.06    211.67 o
  -6   7  15       31.68     -168.49    192.20 o
  -5   7  15     1334.87     1627.52    236.15 o
  -4   7  15    13855.65    14137.69    296.21 o
  -3   7  15       11.85       20.03    186.12 o
  -2   7  15     5011.59     4900.71    269.71 o
  -1   7  15      770.93      585.18    214.82 o
   0   7  15     2369.06     1657.08    236.67 o
  -7   8  15      930.84     1080.58    242.42 o
  -6   8  15     1364.52     1311.52    294.73 o
  -5   8  15     2654.48     2282.57    219.46 o
  -4   8  15    39117.09    40458.60    602.31 o
  -3   8  15       23.44      121.21    197.14 o
  -2   8  15        3.19       33.12    228.96 o
  -1   8  15      260.77      266.04    233.63 o
   0   8  15     1445.49     1753.70    275.73 o
  -8   9  15      697.78      592.12    292.43 o
  -7   9  15     6382.40     6057.80    372.09 o
  -6   9  15    34650.68    34853.71    650.29 o
  -5   9  15    23783.34    24243.24    582.58 o
  -4   9  15     2421.76     2603.11    226.71 o
  -3   9  15       42.00      -47.88    237.70 o
  -2   9  15      971.23     1049.32    288.71 o
  -1   9  15     2626.84     2957.01    318.30 o
   0   9  15      884.28     1156.69    328.08 o
  -9  10  15    17003.53    17794.14    532.10 o
  -8  10  15    22011.26    23084.36    603.97 o
  -7  10  15      156.38     -331.82    331.82 o
  -6  10  15       36.64      157.12    310.54 o
  -5  10  15      390.13      713.58    247.33 o
  -4  10  15      477.07      545.59    310.25 o
  -3  10  15     5259.75     5232.48    304.38 o
  -2  10  15     9994.14     9953.29    401.12 o
  -1  10  15     3230.97     3436.38    352.33 o
   0  10  15     2810.34     2755.99    380.44 o
 -10  11  15    32246.30    34325.23    847.87 o
  -9  11  15        2.73     -390.83    390.83 o
  -8  11  15       98.18      -24.23    357.41 o
  -7  11  15     8552.68     8469.17    390.43 o
  -6  11  15     1226.25      983.11    353.87 o
  -5  11  15      101.83      128.69    358.43 o
  -4  11  15    29738.96    31394.98    647.36 o
  -3  11  15     2568.34     1942.08    370.34 o
  -2  11  15     4979.72     5568.79    404.33 o
  -1  11  15      250.66      263.80    409.12 o
   0  11  15       14.70      220.07    492.65 o
 -11  12  15      982.06      920.94    487.97 o
 -10  12  15     2002.62     2406.53    478.70 o
  -9  12  15    10151.60    10075.46    550.78 o
  -8  12  15      266.13      346.26    399.64 o
  -7  12  15      524.10      508.32    375.99 o
  -6  12  15     9782.83     9543.51    557.42 o
  -5  12  15       97.10     1149.19    457.45 o
  -4  12  15     9831.78    10212.07    545.79 o
  -3  12  15     1894.55     2295.83    461.74 o
  -2  12  15      295.43      380.50    551.57 o
  -1  12  15       65.46       27.77    504.08 o
 -10  13  15      555.13      723.78    482.23 o
  -9  13  15       42.98      457.81    530.17 o
  -8  13  15       27.81      221.74    700.15 o
  -7  13  15     1120.09      572.82    605.77 o
  -6  13  15     2000.33     1730.69    579.86 o
  -5  13  15     1336.47     1838.76    552.75 o
  -4  13  15     1029.29      766.50    602.97 o
  -3  13  15     1324.09     1767.62    587.78 o
   0   0  16   404287.22   418880.09  11374.93 o
   0   1  16      668.84      595.25    243.35 o
  -1   2  16     3425.36     2897.48    293.80 o
   0   2  16     6102.74     5803.33    274.49 o
  -2   3  16     2745.44     2675.86    234.38 o
  -1   3  16     7798.49     7968.68    348.55 o
   0   3  16     8503.07     7412.85    355.29 o
  -3   4  16     5540.37     5267.77    239.66 o
  -2   4  16   128922.88   125434.71   3717.84 o
  -1   4  16     1122.79      942.62    176.97 o
   0   4  16        1.33      -62.90    233.88 o
  -4   5  16    24933.53    24283.67    790.20 o
  -3   5  16     5962.16     5884.67    185.03 o
  -2   5  16     8333.96     8571.95    214.96 o
  -1   5  16     1210.67     1306.45    218.92 o
   0   5  16     1946.58     2122.91    307.87 o
  -5   6  16      533.10      802.64    203.80 o
  -4   6  16     1259.57     1247.00    165.01 o
  -3   6  16    11376.61    11447.16    268.14 o
  -2   6  16      136.14      231.48    211.71 o
  -1   6  16       15.33      -15.99    211.39 o
   0   6  16   114200.70   123082.66   2167.45 o
  -6   7  16      660.57      564.96    241.28 o
  -5   7  16     9391.20     9001.78    336.79 o
  -4   7  16      924.53     1019.31    186.78 o
  -3   7  16      702.21      689.20    206.03 o
  -2   7  16    15928.95    16867.34    495.71 o
  -1   7  16     2568.28     2468.07    255.57 o
   0   7  16      217.01     -222.31    229.37 o
  -7   8  16     2639.66     2413.79    284.50 o
  -6   8  16    10764.39    10479.58    360.00 o
  -5   8  16     4018.37     4011.24    255.05 o
  -4   8  16    58124.88    59754.87   1232.25 o
  -3   8  16     7567.67     8390.80    270.93 o
  -2   8  16        0.94      479.86    245.08 o
  -1   8  16    16306.70    17349.79    429.61 o
   0   8  16     6923.28     6733.46    332.78 o
  -8   9  16       45.35      -68.35    328.12 o
  -7   9  16       50.10      180.63    321.90 o
  -6   9  16    31625.17    32647.37    578.03 o
  -5   9  16     1093.77      756.67    249.62 o
  -4   9  16      838.24      399.62    228.54 o
  -3   9  16     8257.52     7944.79    316.79 o
  -2   9  16        8.08     -262.20    262.20 o
  -1   9  16     1897.18     2093.35    326.86 o
   0   9  16    23071.21    24109.35    577.58 o
  -9  10  16      600.41     1199.80    404.97 o
  -8  10  16    10842.20    10286.50    471.78 o
  -7  10  16      908.07      589.67    448.74 o
  -6  10  16      177.22      480.11    309.66 o
  -5  10  16     2978.25     2991.24    314.51 o
  -4  10  16       24.73      277.23    294.22 o
  -3  10  16     1858.14     1980.98    284.59 o
  -2  10  16    25263.08    26620.42    772.90 o
  -1  10  16      570.41      748.25    363.07 o
   0  10  16      100.94       54.38    378.86 o
 -10  11  16    20711.24    20508.22    592.70 o
  -9  11  16      837.37     1625.84    443.40 o
  -8  11  16      878.41     1250.08    408.06 o
  -7  11  16     1890.09     1475.11    370.85 o
  -6  11  16      902.76     1398.31    359.72 o
  -5  11  16      128.54      146.44    372.62 o
  -4  11  16    17933.65    17370.45    598.23 o
  -3  11  16     3116.75     4372.33    478.72 o
  -2  11  16        4.26      254.74    377.57 o
  -1  11  16       58.92      165.80    405.24 o
   0  11  16     2194.56     1657.58    512.40 o
 -11  12  16      775.10      377.44    537.00 o
 -10  12  16      270.12      226.13    470.63 o
  -9  12  16     3611.69     2904.42    494.66 o
  -8  12  16     2019.12     1771.59    427.90 o
  -7  12  16      932.21      547.55    425.96 o
  -6  12  16    12681.33    12777.72    810.59 o
  -5  12  16     1066.56     1198.17    525.37 o
  -4  12  16     2645.21     2733.10    492.04 o
  -3  12  16    13259.54    12711.06    585.24 o
  -2  12  16     1187.76     1313.68    561.92 o
  -1  12  16      173.51       92.39    557.77 o
  -9  13  16       14.58       50.16    527.74 o
  -8  13  16    43851.93    48226.52   1193.46 o
  -7  13  16      136.00     -478.39    583.78 o
  -6  13  16      143.57      198.55    546.05 o
  -5  13  16     2941.63     2998.64    577.39 o
  -4  13  16        9.89      712.46    636.28 o
   0   1  17    37471.31    38082.70    720.87 o
  -1   2  17    10686.47    10060.23    398.68 o
   0   2  17     6571.38     5558.77    292.65 o
  -2   3  17    11721.43    11014.87    411.17 o
  -1   3  17    17549.75    16984.09    516.77 o
   0   3  17     1409.47     1296.81    282.82 o
  -3   4  17    22069.74    21467.07    462.60 o
  -2   4  17    29617.31    26621.53   1315.79 o
  -1   4  17       91.45       13.47    161.87 o
   0   4  17      137.55      122.94    226.19 o
  -4   5  17      210.46      200.69    225.84 o
  -3   5  17    44097.71    42129.03   1257.98 o
  -2   5  17    34385.75    34827.95    511.81 o
  -1   5  17     1448.51     1340.50    215.89 o
   0   5  17     2063.35     1514.60    229.44 o
  -5   6  17     1620.68     1684.60    235.52 o
  -4   6  17      465.15      502.05    167.33 o
  -3   6  17      464.90      394.32    205.47 o
  -2   6  17      836.02     1043.16    217.93 o
  -1   6  17    20331.65    21156.35    592.55 o
   0   6  17      137.81      991.30    247.79 o
  -6   7  17     9133.77     8592.53    319.52 o
  -5   7  17       68.53       37.00    248.42 o
  -4   7  17      388.39      634.02    195.06 o
  -3   7  17       37.30     -205.65    205.65 o
  -2   7  17      954.16      743.89    239.55 o
  -1   7  17    92782.31    99589.84   1617.47 o
   0   7  17    32626.82    33732.47    623.43 o
  -7   8  17      444.14      607.65    289.52 o
  -6   8  17    21081.45    22305.99    518.33 o
  -5   8  17    33213.80    34104.56    834.90 o
  -4   8  17     1547.32     1311.45    219.18 o
  -3   8  17    23586.25    23742.24    480.48 o
  -2   8  17     3723.20     3342.50    285.04 o
  -1   8  17       44.59       73.46    261.89 o
   0   8  17     7565.57     7701.39    422.29 o
  -8   9  17     1609.88     1102.19    352.27 o
  -7   9  17       98.59      463.95    338.54 o
  -6   9  17    17062.09    17070.37    476.18 o
  -5   9  17    10326.89     9807.99    585.88 o
  -4   9  17     2533.33     2789.45    255.01 o
  -3   9  17      239.27      403.30    274.20 o
  -2   9  17       69.89      522.06    278.38 o
  -1   9  17     3221.70     2517.18    348.36 o
   0   9  17      929.56     1069.25    391.50 o
  -9  10  17     9942.02    10772.98    509.73 o
  -8  10  17      684.36     1267.16    403.92 o
  -7  10  17       97.04       28.57    383.00 o
  -6  10  17      669.95     1632.68    341.94 o
  -5  10  17      588.74       -4.80    322.56 o
  -4  10  17      786.35      341.48    325.04 o
  -3  10  17    10744.56    11101.73    370.52 o
  -2  10  17      134.02      590.86    445.17 o
  -1  10  17      185.69     -345.45    345.45 o
   0  10  17     2241.41     2082.94    409.55 o
 -10  11  17    10421.61    10884.28    684.04 o
  -9  11  17    11883.66    11960.43    813.23 o
  -8  11  17     4699.23     5492.31    447.84 o
  -7  11  17     2470.92     2546.21    392.65 o
  -6  11  17     1084.20      839.71    383.26 o
  -5  11  17      334.83      110.42    407.09 o
  -4  11  17    11306.25    12311.75    574.77 o
  -3  11  17    29457.78    29974.65    619.12 o
  -2  11  17      719.60     1358.05    430.82 o
  -1  11  17      154.12       85.36    412.04 o
   0  11  17     5271.64     5560.55    543.33 o
 -10  12  17      305.88      -22.05    520.84 o
  -9  12  17     1444.71     1378.46    470.23 o
  -8  12  17     8956.76     9506.20    603.16 o
  -7  12  17    28636.89    28827.37    809.20 o
  -6  12  17     1844.32     1346.77    519.78 o
  -5  12  17      350.25      433.26    470.65 o
  -4  12  17     5537.22     5953.14    547.77 o
  -3  12  17      848.88      786.98    587.81 o
  -2  12  17      930.47     1029.47    622.50 o
  -8  13  17       41.30       62.92    622.41 o
  -7  13  17    23942.81    25626.37    884.82 o
  -6  13  17      463.03      299.43    620.85 o
  -5  13  17        3.83     -475.79    547.09 o
   0   0  18    53627.84    54138.00   2227.85 o
   0   1  18   133313.14   134073.13   1684.39 o
  -1   2  18       21.91      381.10    274.56 o
   0   2  18     2013.98     1981.26    398.81 o
  -2   3  18     8153.88     6782.05    322.35 o
  -1   3  18     4953.64     4721.51    336.42 o
   0   3  18     6922.57     6388.35    424.64 o
  -3   4  18      246.27      221.45    239.40 o
  -2   4  18     2253.61     2171.14    303.06 o
  -1   4  18    21769.78    20515.93    472.56 o
   0   4  18    14771.42    14738.70    603.68 o
  -4   5  18        3.17     -193.83    193.83 o
  -3   5  18    32870.72    32658.34    664.63 o
  -2   5  18     5499.26     5669.13    223.87 o
  -1   5  18        5.08      -80.12    231.02 o
   0   5  18     3918.79     3795.70    332.13 o
  -5   6  18     5979.50     5894.82    282.95 o
  -4   6  18    22978.75    23718.86    434.22 o
  -3   6  18     3009.96     2790.47    242.37 o
  -2   6  18     6918.25     6612.17    272.18 o
  -1   6  18    98517.82   104793.13   1614.10 o
   0   6  18    15130.53    14580.51    484.26 o
  -6   7  18    15296.95    16295.31    395.49 o
  -5   7  18      179.88     -262.42    262.42 o
  -4   7  18    21068.08    20436.57    439.14 o
  -3   7  18     4227.26     3635.81    266.90 o
  -2   7  18      978.66      482.43    260.30 o
  -1   7  18   267151.66   294683.31   3368.10 o
   0   7  18    96592.32   104878.30   1107.23 o
  -7   8  18      205.61      593.29    305.17 o
  -6   8  18      799.50      736.79    388.71 o
  -5   8  18    34590.28    36843.62    814.85 o
  -4   8  18      742.91      568.41    246.18 o
  -3   8  18     3700.42     3541.85    288.72 o
  -2   8  18    18245.83    18583.46    575.10 o
  -1   8  18     1319.44     1078.15    278.73 o
   0   8  18      547.06      500.49    316.80 o
  -8   9  18     1151.80      625.55    383.94 o
  -7   9  18    12033.74    13112.27    639.75 o
  -6   9  18       64.78     -298.83    298.83 o
  -5   9  18     3587.77     3364.84    339.19 o
  -4   9  18      917.11      651.65    249.02 o
  -3   9  18     1229.29     1267.66    303.64 o
  -2   9  18       45.60      144.71    290.21 o
  -1   9  18      314.91      403.49    355.38 o
   0   9  18       96.32     -201.95    394.37 o
  -9  10  18     4725.68     4335.39    464.73 o
  -8  10  18       50.61      119.09    406.10 o
  -7  10  18    12750.41    12711.82    507.74 o
  -6  10  18      257.41      564.19    337.95 o
  -5  10  18      310.39      304.57    343.77 o
  -4  10  18    11237.75    10838.95    405.18 o
  -3  10  18     3286.59     2769.26    332.02 o
  -2  10  18        2.08     -280.77    343.50 o
  -1  10  18    17505.24    17001.03    527.63 o
   0  10  18     3590.68     3234.20    467.70 o
 -10  11  18        6.43     -477.07    477.07 o
  -9  11  18     8882.44     9465.37    725.90 o
  -8  11  18      139.51      585.42    413.90 o
  -7  11  18       38.12     -391.07    421.66 o
  -6  11  18     4706.10     4667.16    430.97 o
  -5  11  18     3065.04     2501.34    491.12 o
  -4  11  18        2.65     -168.02    454.39 o
  -3  11  18    29809.68    31486.91    767.16 o
  -2  11  18     1575.62     1796.51    437.56 o
  -1  11  18       45.75      475.75    453.07 o
   0  11  18       34.05     -532.07    532.07 o
  -9  12  18       79.98      186.32    508.99 o
  -8  12  18    17970.30    18657.32    748.64 o
  -7  12  18    67002.93    71557.17   1201.83 o
  -6  12  18     1298.60     1012.44    542.22 o
  -5  12  18      406.55      541.33    510.06 o
  -4  12  18       39.26     -499.39    527.67 o
  -3  12  18      105.78      748.58    587.51 o
   0   1  19    13371.95    12326.35    429.85 o
  -1   2  19      386.45      596.49    227.90 o
   0   2  19      695.86      830.34    273.91 o
  -2   3  19    24104.24    23018.38    705.14 o
  -1   3  19     6863.18     6624.67    398.76 o
   0   3  19      446.26      208.48    297.17 o
  -3   4  19      170.94      558.27    317.17 o
  -2   4  19     1545.68     1811.02    328.76 o
  -1   4  19     1292.48     1114.48    274.39 o
   0   4  19      126.84       79.28    261.08 o
  -4   5  19      370.21      517.22    222.94 o
  -3   5  19    15672.40    14994.91    495.61 o
  -2   5  19      540.92     1013.44    256.13 o
  -1   5  19        0.79     -177.51    278.51 o
   0   5  19     2829.37     3219.01    281.37 o
  -5   6  19      106.23       47.85    248.48 o
  -4   6  19    10300.82    10717.67    365.23 o
  -3   6  19       28.43      407.26    243.03 o
  -2   6  19     6643.15     6191.66    347.30 o
  -1   6  19    17435.17    17761.70    630.82 o
   0   6  19        1.09     -260.83    260.83 o
  -6   7  19     2023.31     1765.29    292.17 o
  -5   7  19      521.40      266.10    285.03 o
  -4   7  19    18772.18    19650.55    434.15 o
  -3   7  19     3330.74     2883.37    255.50 o
  -2   7  19       53.25     -212.14    268.35 o
  -1   7  19    53136.18    57603.54   1150.74 o
   0   7  19    11373.74    11934.87    787.36 o
  -7   8  19      342.25      270.42    327.20 o
  -6   8  19      566.90      652.31    306.43 o
  -5   8  19    19567.69    18601.28    482.12 o
  -4   8  19       12.81      141.69    261.42 o
  -3   8  19       93.08      253.40    283.24 o
  -2   8  19     2083.90     2632.67    335.81 o
  -1   8  19       10.22      243.19    295.53 o
   0   8  19     1691.37     2167.80    350.09 o
  -8   9  19     8929.50     7812.68    462.31 o
  -7   9  19     7727.43     7406.26    458.84 o
  -6   9  19     2892.53     2828.52    333.84 o
  -5   9  19       88.71       75.91    333.30 o
  -4   9  19      442.68      374.55    321.60 o
  -3   9  19        8.00       95.33    311.42 o
  -2   9  19    15337.61    15755.28    423.12 o
  -1   9  19      123.31       81.96    391.33 o
   0   9  19      799.30      959.48    432.20 o
  -9  10  19      424.39      499.48    464.68 o
  -8  10  19       10.06      199.71    425.31 o
  -7  10  19     4173.98     3995.40    584.84 o
  -6  10  19     8088.75     7945.87    446.38 o
  -5  10  19       70.55      319.52    431.93 o
  -4  10  19     4186.93     3726.95    418.58 o
  -3  10  19     1086.00     1119.22    355.69 o
  -2  10  19       11.26      114.74    388.56 o
  -1  10  19     5675.57     6245.29    669.99 o
   0  10  19      991.50      490.93    473.03 o
 -10  11  19      996.74      264.83    501.88 o
  -9  11  19    12165.81    11651.34    818.41 o
  -8  11  19     1226.29      429.97    477.08 o
  -7  11  19      496.12      -15.52    436.14 o
  -6  11  19      541.58     1190.57    548.49 o
  -5  11  19     2941.54     4685.90    550.51 o
  -4  11  19     2500.50     2532.96    486.97 o
  -3  11  19    14675.59    14770.14    735.13 o
  -2  11  19     4373.70     4753.95    516.39 o
  -1  11  19      131.87     -492.31    492.31 o
  -8  12  19      197.62      920.50    543.90 o
  -7  12  19    11753.41    11843.91    670.01 o
  -6  12  19      265.74     -172.16    581.36 o
  -5  12  19     2922.43     2913.90    534.77 o
  -4  12  19       29.63      412.66    570.23 o
   0   0  20   124150.00   120884.40   4128.90 o
   0   1  20    18131.40    18144.11    559.40 o
  -1   2  20    36962.59    38026.66   1002.41 o
   0   2  20     1579.58     1390.03    353.16 o
  -2   3  20    13901.14    12879.62    637.66 o
  -1   3  20     7950.44     8034.93    430.44 o
   0   3  20    14845.44    13980.33    508.32 o
  -3   4  20     8812.80     8902.42    446.82 o
  -2   4  20    49476.21    51809.76   1257.29 o
  -1   4  20      250.88       33.88    293.88 o
   0   4  20      276.73      662.40    305.57 o
  -4   5  20    21858.08    22817.68    781.71 o
  -3   5  20    21504.61    20917.05    703.32 o
  -2   5  20     6468.69     6776.23    358.26 o
  -1   5  20    14104.13    15255.71    625.48 o
   0   5  20     4171.80     5155.80    320.82 o
  -5   6  20     2372.17     3143.91    284.61 o
  -4   6  20     6093.10     5764.48    297.45 o
  -3   6  20     1638.64     1281.42    263.17 o
  -2   6  20        1.06      108.54    299.52 o
  -1   6  20    10769.97    11435.74    500.90 o
   0   6  20    16735.06    15419.08    606.14 o
  -6   7  20      212.27     -297.48    337.33 o
  -5   7  20     3446.25     4083.02    422.06 o
  -4   7  20    12485.25    13612.87    361.75 o
  -3   7  20     1088.01      540.53    253.67 o
  -2   7  20     2064.66     2425.27    369.95 o
  -1   7  20    30388.88    31720.00    776.54 o
   0   7  20     8984.11     8727.94    449.54 o
  -7   8  20     8692.82     9950.40    501.52 o
  -6   8  20      408.59      596.95    347.29 o
  -5   8  20    17163.12    15968.09    511.37 o
  -4   8  20    23717.73    25068.66    560.46 o
  -3   8  20     1072.78     1288.04    318.00 o
  -2   8  20     6810.20     7019.45    378.08 o
  -1   8  20      433.86      571.14    325.21 o
   0   8  20      989.56     1268.30    393.12 o
  -8   9  20     2547.97     1770.84    431.53 o
  -7   9  20     2351.76     2541.80    419.56 o
  -6   9  20     3472.02     3005.67    398.45 o
  -5   9  20     5149.91     5159.83    407.89 o
  -4   9  20     1916.09     1837.55    399.13 o
  -3   9  20     1743.33     1990.61    343.86 o
  -2   9  20     1909.72     2395.76    422.57 o
  -1   9  20       13.62     -304.49    392.67 o
   0   9  20     5457.53     5434.84    494.13 o
  -9  10  20     3458.46     3182.07    505.78 o
  -8  10  20       59.91      901.75    461.63 o
  -7  10  20     1051.64     1761.45    527.66 o
  -6  10  20     3878.22     3694.01    478.17 o
  -5  10  20      346.64      125.63    439.48 o
  -4  10  20     1043.17      962.58    426.70 o
  -3  10  20     3518.76     3413.54    477.23 o
  -2  10  20     3505.29     3950.44    489.53 o
  -1  10  20      992.39      467.63    427.08 o
   0  10  20     3690.05     3067.52    500.63 o
  -9  11  20     8906.34     9018.50    606.30 o
  -8  11  20     3317.31     2864.21    531.49 o
  -7  11  20     3323.53     2142.03    519.95 o
  -6  11  20      587.50      531.33    487.84 o
  -5  11  20     3687.96     4874.46    646.05 o
  -4  11  20     4267.90     4845.50    629.06 o
  -3  11  20    15545.09    15718.74    729.09 o
  -2  11  20     7502.89     8749.24    779.45 o
  -6  12  20      217.55      907.14    601.92 o
   0   1  21     2846.55     2827.63    393.92 o
  -1   2  21     1156.71     1340.07    363.08 o
   0   2  21       86.73      613.59    316.00 o
  -2   3  21     1685.87     1975.40    376.95 o
  -1   3  21      273.65      671.11    338.48 o
   0   3  21     5966.26     5719.63    438.03 o
  -3   4  21      292.17     -164.74    349.45 o
  -2   4  21   227813.89   243426.48   3418.73 o
  -1   4  21     2237.87     1985.27    341.44 o
   0   4  21      496.09      142.81    318.31 o
  -4   5  21    13341.43    13690.60    486.58 o
  -3   5  21     3423.95     4148.08    388.28 o
  -2   5  21      231.92      271.41    223.42 o
  -1   5  21       79.40      200.92    302.39 o
   0   5  21      383.95      461.08    287.71 o
  -5   6  21      842.63      346.37    296.39 o
  -4   6  21      485.51      660.60    230.90 o
  -3   6  21     2907.99     3000.01    323.08 o
  -2   6  21     2055.50     1470.70    462.51 o
  -1   6  21     1915.80     1140.94    304.17 o
   0   6  21      349.88      447.35    298.39 o
  -6   7  21      693.07      674.79    341.07 o
  -5   7  21     8460.82     8737.58    408.27 o
  -4   7  21        0.81      217.43    261.40 o
  -3   7  21      308.69      304.63    337.34 o
  -2   7  21       25.51      187.74    309.68 o
  -1   7  21     2514.42     1923.60    332.65 o
   0   7  21      997.83     1341.66    353.56 o
  -7   8  21     1772.55     1814.24    380.87 o
  -6   8  21       17.62       41.18    343.78 o
  -5   8  21     2044.12     1889.71    364.31 o
  -4   8  21    69471.43    72043.53   1958.09 o
  -3   8  21      848.05      837.72    324.64 o
  -2   8  21     3308.78     2495.43    367.44 o
  -1   8  21       93.25      118.71    321.92 o
   0   8  21      547.18      655.40    416.28 o
  -8   9  21      214.49     -285.10    445.95 o
  -7   9  21        6.87      191.55    427.59 o
  -6   9  21    45893.97    48622.85   1590.78 o
  -5   9  21      229.43      -39.62    444.47 o
  -4   9  21      216.53        5.85    392.08 o
  -3   9  21     1585.24      595.03    387.83 o
  -2   9  21      152.24      282.17    350.51 o
  -1   9  21      673.07      236.01    424.76 o
   0   9  21    12674.72    12980.84    576.17 o
  -9  10  21      493.78     -525.68    525.68 o
  -8  10  21    35812.01    37198.94    808.66 o
  -7  10  21      958.38     1291.57    538.38 o
  -6  10  21       85.02      -30.72    491.53 o
  -5  10  21     6153.09     7011.92    714.39 o
  -4  10  21     1939.31     2730.23    492.62 o
  -3  10  21       32.28      152.19    441.32 o
  -2  10  21    26200.74    28242.78    868.42 o
  -1  10  21      433.41       47.44    452.64 o
   0  10  21     2783.78     3271.67    648.67 o
  -8  11  21      472.23      291.24    601.85 o
  -7  11  21     1451.41     1178.27    699.32 o
  -6  11  21      452.54      560.01    550.42 o
  -5  11  21       51.94     -488.10    554.78 o
  -4  11  21    44129.28    47682.06   1323.06 o
  -3  11  21      949.22     1499.95    792.62 o
   0   0  22    10667.06     9668.52   1315.21 o
   0   1  22     8598.09     8533.91    508.02 o
  -1   2  22    12210.43    13754.99    553.53 o
   0   2  22     1180.44     1082.23    378.50 o
  -2   3  22     3427.35     2599.85    448.30 o
  -1   3  22     3640.63     3065.06    443.80 o
   0   3  22     1216.76     1241.47    409.31 o
  -3   4  22    53139.41    52687.37   1280.86 o
  -2   4  22    11422.56    12091.22    643.51 o
  -1   4  22    10853.32     9818.74    490.26 o
   0   4  22       87.45      139.75    320.06 o
  -4   5  22    14091.61    14358.90    381.96 o
  -3   5  22    35253.22    35858.76    761.98 o
  -2   5  22    17728.38    16709.58    466.10 o
  -1   5  22     6964.37     7665.68    407.04 o
   0   5  22      751.73      748.29    308.20 o
  -5   6  22    11753.75    11235.98    440.23 o
  -4   6  22       14.16      490.45    285.51 o
  -3   6  22       95.69      238.63    334.10 o
  -2   6  22    14266.95    14789.68    663.85 o
  -1   6  22     1239.34     1326.95    342.25 o
   0   6  22       51.87      303.96    319.44 o
  -6   7  22    13597.80    14424.10    499.63 o
  -5   7  22     1993.64     2063.34    377.67 o
  -4   7  22     1998.78     1974.37    402.45 o
  -3   7  22      217.32      577.37    347.35 o
  -2   7  22      123.27      260.23    336.08 o
  -1   7  22      267.66      467.14    318.95 o
   0   7  22      865.70      645.73    361.18 o
  -7   8  22     2711.68     3052.24    401.77 o
  -6   8  22     1488.45     2493.97    415.85 o
  -5   8  22    28503.77    30073.70    712.79 o
  -4   8  22     5544.77     5483.00    470.37 o
  -3   8  22      344.57      107.43    373.51 o
  -2   8  22     3665.56     3517.91    470.85 o
  -1   8  22       28.44      511.03    398.92 o
   0   8  22       48.93      302.60    425.28 o
  -8   9  22     1243.70      910.46    504.64 o
  -7   9  22      432.33      710.79    442.43 o
  -6   9  22     3642.71     3356.63    570.05 o
  -5   9  22    45133.54    46357.30   1549.30 o
  -4   9  22     5154.31     6010.75    482.49 o
  -3   9  22     2045.80     1328.61    453.93 o
  -2   9  22     4920.90     5263.35    483.68 o
  -1   9  22      582.69      449.63    460.43 o
   0   9  22     3463.02     3722.69    535.89 o
  -9  10  22    35796.32    36056.67    855.19 o
  -8  10  22       98.50     -371.05    557.35 o
  -7  10  22     1049.18      467.22    515.60 o
  -6  10  22       82.83     -416.79    483.48 o
  -5  10  22       25.69      -10.31    507.32 o
  -4  10  22     4461.20     5235.34    802.79 o
  -3  10  22    10903.51    10347.50    628.95 o
  -2  10  22      274.36      737.27    557.86 o
  -1  10  22     2040.97     1301.72    531.67 o
  -6  11  22      141.54      -89.57    620.47 o
  -5  11  22      620.28      118.08    591.04 o
   0   1  23     3959.76     2664.82    468.23 o
  -1   2  23     2564.47     1292.55    439.62 o
   0   2  23      223.41      170.39    369.79 o
  -2   3  23     1005.21      807.60    450.15 o
  -1   3  23     2276.09     1475.80    444.70 o
   0   3  23       52.48     -237.63    406.52 o
  -3   4  23    81092.58    79733.77   1597.46 o
  -2   4  23     3958.56     3661.03    393.10 o
  -1   4  23     6153.54     6282.52    438.15 o
   0   4  23      350.69      204.61    364.38 o
  -4   5  23     1305.26     1206.13    281.22 o
  -3   5  23    44522.00    47687.25    681.43 o
  -2   5  23    15352.80    13918.76    428.28 o
  -1   5  23     1168.24      893.35    363.89 o
   0   5  23     1060.25      911.38    344.81 o
  -5   6  23    12112.11    10723.58    461.52 o
  -4   6  23        7.68      246.63    371.59 o
  -3   6  23       48.15       64.91    371.26 o
  -2   6  23    19661.04    18307.73    683.99 o
  -1   6  23       62.96      165.72    369.24 o
   0   6  23        0.58     -335.67    335.67 o
  -6   7  23    22825.13    22962.61    656.35 o
  -5   7  23      850.30      640.97    371.71 o
  -4   7  23     6527.27     6125.74    591.95 o
  -3   7  23     2547.50     1870.55    385.40 o
  -2   7  23      264.01     1380.60    378.16 o
  -1   7  23       31.77     -168.83    336.93 o
   0   7  23      913.42     1117.95    398.77 o
  -7   8  23      175.26      227.61    443.10 o
  -6   8  23     1123.87     1211.55    479.35 o
  -5   8  23    35983.38    37583.29   1070.51 o
  -4   8  23      579.35      644.79    458.06 o
  -3   8  23     1815.55     2079.04    440.95 o
  -2   8  23      786.07      665.74    421.43 o
  -1   8  23       16.66      163.41    411.93 o
   0   8  23      480.14      430.50    463.31 o
  -8   9  23     1522.85     1621.12    600.84 o
  -7   9  23        9.64      114.45    520.92 o
  -6   9  23       15.96     -235.95    571.05 o
  -5   9  23    64227.05    65779.52   2120.53 o
  -4   9  23     3849.72     3772.67    485.38 o
  -3   9  23      117.05     -455.32    455.32 o
  -2   9  23     8448.95     8479.39    607.83 o
  -1   9  23      361.47      414.15    501.09 o
   0   9  23       87.82     -336.84    544.65 o
  -8  10  23      241.38       75.77    624.62 o
  -7  10  23        1.33     -549.54    549.54 o
  -6  10  23      673.33     1047.19    548.31 o
  -5  10  23       68.23     -535.89    535.89 o
  -4  10  23     2196.96     3766.68    688.25 o
  -3  10  23    16381.55    17460.23    750.39 o
  -2  10  23      178.54      320.75    567.57 o
   0   0  24     3468.49     1534.21   1354.30 o
   0   1  24     5662.26     5348.05    545.57 o
  -1   2  24     1757.71     2081.41    475.67 o
   0   2  24       52.07     -407.96    464.85 o
  -2   3  24     7507.79     6937.13    533.00 o
  -1   3  24     6018.90     5290.37    590.22 o
   0   3  24      471.59      992.48    478.65 o
  -3   4  24    28335.83    26836.48    674.00 o
  -2   4  24      271.57     -322.93    476.06 o
  -1   4  24     6622.34     6308.34    474.97 o
   0   4  24     6291.25     5590.50    461.45 o
  -4   5  24     1259.93     1382.86    405.79 o
  -3   5  24     1244.31     1236.59    344.02 o
  -2   5  24     3402.82     2373.14    415.48 o
  -1   5  24      607.35     1799.63    396.81 o
   0   5  24    12419.12    11476.65    473.19 o
  -5   6  24      265.02      482.11    361.91 o
  -4   6  24     6226.02     5166.61    531.16 o
  -3   6  24      551.30      651.74    402.24 o
  -2   6  24     1867.00     1600.07    428.20 o
  -1   6  24    13836.62    13862.46    519.28 o
   0   6  24     2466.85     2886.33    424.56 o
  -6   7  24      441.42      670.34    418.71 o
  -5   7  24      429.59     1227.37    607.15 o
  -4   7  24    12792.36    12529.92    660.82 o
  -3   7  24     2587.95     1319.97    487.09 o
  -2   7  24      146.98      385.20    393.22 o
  -1   7  24    10135.88    10374.72    481.83 o
   0   7  24     6160.01     6287.31    477.64 o
  -7   8  24      459.50     1005.09    493.52 o
  -6   8  24       23.95      302.75    475.96 o
  -5   8  24      331.52      245.63    496.11 o
  -4   8  24      188.00      484.68    665.15 o
  -3   8  24     1779.60     2721.02    502.91 o
  -2   8  24     2195.96     1436.96    476.63 o
  -1   8  24      545.59      364.91    459.25 o
   0   8  24     5064.65     5452.39    692.38 o
  -8   9  24     4894.24     5216.59    683.47 o
  -7   9  24     7961.00     7328.06    642.31 o
  -6   9  24      333.19      127.45    636.36 o
  -5   9  24    20422.29    19048.09    756.25 o
  -4   9  24     5364.06     5610.76    517.97 o
  -3   9  24      978.10      652.74    529.22 o
  -2   9  24     5063.20     4327.69    591.66 o
  -1   9  24     1089.84     1715.92    573.83 o
  -5  10  24        1.49     -400.38    643.10 o
   0   1  25     5374.73     4475.26    500.54 o
  -1   2  25    19647.01    18275.37    721.06 o
   0   2  25      952.33     1441.25    474.03 o
  -2   3  25     6608.18     7363.53    907.18 o
  -1   3  25    13386.13    14255.54    665.02 o
   0   3  25      115.41      631.59    474.93 o
  -3   4  25    48205.22    49215.20   1146.34 o
  -2   4  25    16289.80    15222.76    713.48 o
  -1   4  25     2475.71     2845.62    467.72 o
   0   4  25     2706.54     2060.51    463.16 o
  -4   5  25     7647.83     8338.32    530.17 o
  -3   5  25      941.15      697.26    421.03 o
  -2   5  25    17071.76    18324.18    595.08 o
  -1   5  25     7172.84     6995.36    471.29 o
   0   5  25     2968.45     3365.61    418.21 o
  -5   6  25      640.89      772.28    457.72 o
  -4   6  25     5658.16     5402.01    565.82 o
  -3   6  25      668.00      699.72    472.80 o
  -2   6  25     4254.02     3520.59    473.15 o
  -1   6  25     8671.61     8791.80    661.51 o
   0   6  25      172.21      233.41    468.04 o
  -6   7  25      289.39      237.73    485.10 o
  -5   7  25     3382.53     4381.52    603.62 o
  -4   7  25     9349.75    10206.58    605.27 o
  -3   7  25     1949.34     1125.71    534.43 o
  -2   7  25     1571.34     1737.34    490.77 o
  -1   7  25    16295.30    16224.58    660.16 o
   0   7  25     7632.12     7187.35    511.69 o
  -7   8  25       10.76      644.74    588.75 o
  -6   8  25     4524.96     5800.74    626.98 o
  -5   8  25      720.39      397.16    539.77 o
  -4   8  25      710.16      391.88    562.16 o
  -3   8  25      310.04      328.35    501.22 o
  -2   8  25      842.64     1375.54    545.30 o
  -1   8  25      153.67      525.35    533.50 o
   0   8  25      481.31     -475.75    568.09 o
  -6   9  25      433.98      803.44    676.31 o
  -5   9  25    33640.91    34030.46    995.83 o
  -4   9  25     3957.07     3642.04    578.11 o
  -3   9  25      218.29     1332.77    573.54 o
   0   0  26   293997.13   289931.34   8873.40 o
   0   1  26      320.58      319.32    474.69 o
  -1   2  26      143.89     -184.61    514.37 o
   0   2  26      329.73     -189.71    512.93 o
  -2   3  26        5.02      119.62    495.70 o
  -1   3  26     2003.96     2359.14    584.01 o
   0   3  26      281.54      746.42    537.18 o
  -3   4  26     5546.92     5652.37    527.54 o
  -2   4  26    47228.54    50491.86   1004.68 o
  -1   4  26       47.52      367.46    490.41 o
   0   4  26       28.76     -519.48    519.48 o
  -4   5  26     6251.42     6541.01    571.58 o
  -3   5  26      289.36     -454.18    454.18 o
  -2   5  26     1950.74     1891.70    450.51 o
  -1   5  26      519.16     -349.59    437.97 o
   0   5  26      187.73      133.69    428.81 o
  -5   6  26      205.60      468.57    503.37 o
  -4   6  26      655.03      518.60    540.58 o
  -3   6  26      574.02      389.97    533.56 o
  -2   6  26        5.77      681.14    499.41 o
  -1   6  26      178.87     -503.24    503.24 o
   0   6  26    96839.71   104640.15   2002.82 o
  -6   7  26       26.42      222.41    541.47 o
  -5   7  26      728.86     1073.21    589.75 o
  -4   7  26     1115.65      386.39    542.68 o
  -3   7  26      189.16      -14.91    572.84 o
  -2   7  26    22654.34    20690.67    717.50 o
  -1   7  26      429.67     1040.73    512.42 o
   0   7  26      103.80      603.02    668.86 o
  -6   8  26     2470.26     4076.84    775.44 o
  -5   8  26      321.53      803.45    644.65 o
  -4   8  26    22228.99    21737.95    847.60 o
  -3   8  26      316.95     -334.67    537.02 o
  -2   8  26       94.73      172.98    560.81 o
   0   1  27    18591.50    20612.67    810.04 o
  -1   2  27     9963.67    10574.60    703.19 o
   0   2  27        7.33      337.25    598.24 o
  -2   3  27       86.11      655.95    541.35 o
  -1   3  27      512.29       83.43    672.68 o
   0   3  27        7.39      870.10    597.84 o
  -3   4  27     3899.84     3339.88    527.27 o
  -2   4  27      293.61      734.47    506.93 o
  -1   4  27     5912.55     5738.68    558.01 o
   0   4  27     4099.66     3857.58    557.52 o
  -4   5  27     2697.93     2098.13    608.66 o
  -3   5  27      993.03      298.89    534.46 o
  -2   5  27     5283.93     4340.26    524.04 o
  -1   5  27     2661.41     2196.25    697.96 o
   0   5  27      139.34      171.81    524.92 o
  -5   6  27     1983.87     2525.46    571.80 o
  -4   6  27     2417.98     3082.77    566.35 o
  -3   6  27      104.34     -436.52    566.51 o
  -2   6  27     1187.96     1456.16    588.76 o
  -1   6  27    11917.79    12007.42    687.36 o
   0   6  27       44.86     1054.49    591.45 o
  -6   7  27     4462.59     4412.18    595.88 o
  -5   7  27     1687.39      920.11    594.44 o
  -4   7  27     1008.77     1011.22    589.17 o
  -3   7  27     1822.27      607.05    652.96 o
  -2   7  27     1055.35     1192.11    657.65 o
  -1   7  27    41001.71    44528.91   1112.17 o
   0   0  28      399.27      168.55   1463.12 o
   0   1  28    18106.21    16915.97   1212.29 o
  -1   2  28     3171.39     3147.53    659.29 o
   0   2  28        0.97      751.91    620.69 o
  -2   3  28      155.64      218.68    643.48 o
  -1   3  28       75.25      809.58    646.06 o
   0   3  28      378.94       89.75    564.63 o
  -3   4  28     4909.77     4315.95    642.13 o
  -2   4  28      665.55      813.48    566.46 o
  -1   4  28    13815.76    12179.81    665.65 o
   0   4  28     6534.75     4334.19    686.17 o
  -4   5  28      386.16     1149.86    619.26 o
  -3   5  28      139.53      342.30    606.72 o
  -2   5  28     8531.19     8709.95    689.23 o
  -1   5  28     1854.38     2781.14    650.82 o
   0   5  28       75.85      978.70    550.25 o
  -5   6  28      408.97      310.31    688.11 o
  -4   6  28     4804.40     4859.73    916.09 o
  -3   6  28      121.57     -653.71    653.71 o
  -2   6  28     1040.12     1033.20    724.84 o
  -1   6  28    14059.52    14004.31    903.04 o
   0   1  29      978.48      655.98    584.98 o
  -1   2  29       23.64     -599.69    748.89 o
   0   2  29      109.27      -11.05    663.95 o
  -2   3  29    17427.60    17116.34    970.13 o
  -1   3  29     5110.76     5740.00    714.25 o
   0   3  29       15.67      -29.64    572.52 o
  -3   4  29    12587.80    11755.37    707.93 o
  -2   4  29     3026.75     2999.81    638.13 o
  -1   4  29     1605.87     2332.32    616.65 o
   0   4  29     1147.00      879.62    636.22 o
  -4   5  29      196.67      375.46    682.61 o
  -3   5  29    17867.43    17094.19    824.80 o
  -2   5  29     5526.69     5420.96    672.23 o
  -1   5  29        3.70      831.97    657.05 o
   0   0  30      646.71      604.80   1703.92 o
   0   1  30     1197.31      238.31    713.10 o
  -1   2  30    11855.14    13559.27    895.40 o
   0   2  30      202.77     1321.17    695.98 o
  -2   3  30    13136.49    13454.72    911.72 o
  -1   3  30     2403.09     2304.94    652.91 o
   0   3  30     2287.43     2306.51    779.81 o
  -3   4  30     8124.75     6767.04    717.19 o
  -2   4  30     4672.80     4422.69    695.39 o
  -1   4  30     1480.47      965.86    746.14 o
   0   1  31       17.29      686.66    807.86 o
 
